# Supplementary material for: (E)-5,5′-(Diazene-1,2-di­yl)diisophthalic acid N,N-dimethyl­formamide disolvate
Source: Acta Crystallogr Sect E Struct Rep Online. 2008 Oct 25;64(Pt 11):o2202. doi: 10.1107/S1600536808032819 (PMC2959636; doi:10.1107/S1600536808032819)
Supplement: Supplementary file 2 [file e-64-o2202-Isup2.hkl]

# 
# h,k,l, Fc-squared, Fo-squared, sigma(Fo-squared) and status flag 
# 
data_I
_shelx_title ' qzr in P-1' 
_shelx_refln_list_code          4 
_shelx_F_calc_maximum       78.39 
_exptl_crystal_F_000       264.00 
_reflns_d_resolution_high  0.8108 
 
loop_ 
 _symmetry_equiv_pos_as_xyz 
 'x, y, z' 
 '-x, -y, -z' 
 
_cell_length_a     6.2926 
_cell_length_b     7.2114 
_cell_length_c    13.6529 
_cell_angle_alpha  80.939 
_cell_angle_beta   85.303 
_cell_angle_gamma  81.722 
 
_shelx_F_squared_multiplier     1.000 
 
loop_ 
 _refln_index_h 
 _refln_index_k 
 _refln_index_l 
 _refln_F_squared_calc 
 _refln_F_squared_meas 
 _refln_F_squared_sigma 
 _refln_observed_status 
   1   0   0       94.36       84.71      1.42 o 
   2   0   0       45.29       31.37      1.01 o 
   3   0   0      549.21      577.22      8.47 o 
   4   0   0      143.64      170.51      4.70 o 
   5   0   0        0.00        1.78      1.20 o 
   6   0   0        0.46        0.00      1.29 o 
   7   0   0        4.03        6.91      1.26 o 
  -7   1   0        1.16        2.05      4.52 o 
  -6   1   0       72.55       57.20      3.55 o 
  -5   1   0      119.41      102.64      3.89 o 
  -4   1   0        2.22        3.03      0.60 o 
  -3   1   0      737.39      779.62      8.87 o 
  -2   1   0       25.32       28.54      0.89 o 
  -1   1   0     1271.87     1195.15      8.40 o 
   0   1   0        6.30        8.66      0.84 o 
   1   1   0      573.63      553.36      3.48 o 
   2   1   0      307.62      280.99      4.84 o 
   3   1   0       11.08       17.34      1.49 o 
   4   1   0     1153.20     1216.87     27.67 o 
   5   1   0        0.06        0.00      0.95 o 
   6   1   0       15.38       21.80      3.79 o 
   7   1   0       55.04       41.06      8.10 o 
  -7   2   0        0.06        2.58      2.04 o 
  -6   2   0        0.35        0.19      2.33 o 
  -5   2   0       78.25       69.67      2.46 o 
  -4   2   0        8.91        7.13      1.19 o 
  -3   2   0      388.81      397.43      7.66 o 
  -2   2   0       32.56       32.88      1.68 o 
  -1   2   0      130.51      124.29      2.91 o 
   0   2   0     6145.72     5719.30    179.45 o 
   1   2   0     4820.15     4857.51    124.51 o 
   2   2   0       28.65       27.43      1.11 o 
   3   2   0        5.10        5.01      0.75 o 
   4   2   0       99.58      109.44      4.50 o 
   5   2   0       68.20       72.05      4.11 o 
   6   2   0        0.33        3.16      1.22 o 
   7   2   0        0.08        0.51      1.07 o 
  -6   3   0        7.05        6.45      1.39 o 
  -5   3   0      146.03      128.41      3.92 o 
  -4   3   0        0.35        1.19      1.26 o 
  -3   3   0       76.52       74.56      2.00 o 
  -2   3   0      281.05      329.55      4.32 o 
  -1   3   0        0.01        1.13      0.65 o 
   0   3   0        2.46        2.78      0.38 o 
   1   3   0       51.04       48.97      1.29 o 
   2   3   0      107.76      117.06      2.31 o 
   3   3   0        2.93        2.90      0.55 o 
   4   3   0       75.47       73.31      1.96 o 
   5   3   0       52.05       40.75      2.85 o 
   6   3   0       21.98       21.68      2.76 o 
   7   3   0       28.81       29.75      4.34 o 
  -6   4   0        0.55        1.31      2.12 o 
  -5   4   0       54.01       48.16      1.70 o 
  -4   4   0       51.52       52.04      1.95 o 
  -3   4   0        9.07       13.91      3.11 o 
  -2   4   0        3.70        2.18      0.98 o 
  -1   4   0      107.42      115.47      2.89 o 
   0   4   0       41.92       40.16      1.47 o 
   1   4   0       22.95       15.42      0.81 o 
   2   4   0      661.62      678.12     12.78 o 
   3   4   0        2.41        0.22      0.61 o 
   4   4   0        0.37        1.94      0.76 o 
   5   4   0       46.94       48.97      3.32 o 
   6   4   0        1.51        5.84      2.37 o 
   7   4   0        0.26        0.77      1.97 o 
  -5   5   0       12.87       10.81      1.90 o 
  -4   5   0        2.05        0.02      0.80 o 
  -3   5   0        5.05        2.17      0.75 o 
  -2   5   0        3.66        4.48      1.15 o 
  -1   5   0       19.97       21.65      1.72 o 
   0   5   0       31.51       30.47      2.44 o 
   1   5   0        2.03        1.73      0.59 o 
   2   5   0       89.63       96.92      3.76 o 
   3   5   0        4.98        6.88      1.48 o 
   4   5   0        2.02        4.14      0.75 o 
   5   5   0        0.76        0.75      2.27 o 
   6   5   0        1.22        0.87      1.70 o 
  -4   6   0       12.59       11.09      1.10 o 
  -3   6   0        1.34        0.95      0.81 o 
  -2   6   0        9.17       14.18      4.01 o 
  -1   6   0        0.31        0.46      0.46 o 
   0   6   0        3.14        2.64      0.76 o 
   1   6   0       16.02       19.43      1.68 o 
   2   6   0        2.18        0.15      0.67 o 
   3   6   0       59.88       54.92      1.77 o 
   4   6   0        0.27        1.83      1.00 o 
   5   6   0        0.17        0.36      1.18 o 
   6   6   0        8.15        8.92      1.75 o 
  -3   7   0        0.20        0.00      2.97 o 
  -2   7   0        5.59        3.40      1.71 o 
  -1   7   0        0.13        0.00      2.59 o 
   0   7   0        4.96        4.74      2.04 o 
   1   7   0        0.08        0.86      0.67 o 
   2   7   0        7.30        6.28      1.67 o 
   3   7   0        9.88       10.07      1.05 o 
   4   7   0        2.04        1.91      1.10 o 
   5   7   0        0.01        2.11      1.72 o 
  -2   8   0        0.94        1.56      1.32 o 
  -1   8   0        0.00        1.56      3.70 o 
   0   8   0        4.45        5.09      1.40 o 
   1   8   0        2.16        0.28      1.08 o 
   2   8   0        0.62        1.22      3.04 o 
   3   8   0        0.02        0.00      0.93 o 
   4   8   0        7.59        6.85      2.10 o 
  -3  -8   1        3.60        4.21      2.26 o 
  -2  -8   1        0.30        0.00      2.18 o 
  -1  -8   1        2.26        1.21      1.23 o 
   0  -8   1        0.70        0.57      2.95 o 
   1  -8   1        0.00        0.55      1.35 o 
   2  -8   1       14.08       13.50      2.99 o 
  -5  -7   1        0.06        0.16      1.85 o 
  -4  -7   1        4.28        3.53      1.57 o 
  -3  -7   1        0.70        1.56      0.91 o 
  -2  -7   1        0.54        0.76      0.71 o 
  -1  -7   1        1.31        2.56      1.11 o 
   0  -7   1       12.83       10.57      0.94 o 
   1  -7   1        5.03        4.51      1.36 o 
   2  -7   1       12.29       11.99      1.93 o 
   3  -7   1        3.39        2.28      1.84 o 
  -6  -6   1        0.52        0.26      1.46 o 
  -5  -6   1        0.64        1.43      3.83 o 
  -4  -6   1        0.91        0.41      0.73 o 
  -3  -6   1       12.68       16.94      1.92 o 
  -2  -6   1       22.05       19.27      2.20 o 
  -1  -6   1       31.22       30.04      1.31 o 
   0  -6   1        6.77        5.96      1.03 o 
   1  -6   1       14.19       11.28      1.26 o 
   2  -6   1        0.09        0.44      0.66 o 
   3  -6   1       12.35       11.47      1.23 o 
   4  -6   1        2.82        2.77      1.55 o 
  -6  -5   1       22.60       23.54      2.58 o 
  -5  -5   1        3.83        7.38      2.16 o 
  -4  -5   1        1.38        3.04      0.97 o 
  -3  -5   1       35.34       35.29      2.24 o 
  -2  -5   1        9.38        8.12      1.32 o 
  -1  -5   1       58.11       59.61      3.64 o 
   0  -5   1        9.75       10.65      1.14 o 
   1  -5   1        7.82        7.82      1.28 o 
   2  -5   1       20.15       18.60      1.78 o 
   3  -5   1       85.58       84.79      2.30 o 
   4  -5   1        2.02        3.07      1.56 o 
   5  -5   1        5.04        4.71      0.88 o 
  -7  -4   1        2.19        2.54      1.97 o 
  -6  -4   1        1.35        0.17      1.29 o 
  -5  -4   1        6.23        5.67      2.02 o 
  -4  -4   1        0.04        0.17      0.54 o 
  -3  -4   1        1.10        2.61      0.65 o 
  -2  -4   1       78.62       83.77      2.09 o 
  -1  -4   1       32.26       35.07      1.49 o 
   0  -4   1       43.22       43.89      2.32 o 
   1  -4   1      103.61      103.13      2.46 o 
   2  -4   1       11.88       12.04      1.14 o 
   3  -4   1       53.43       52.56      1.80 o 
   4  -4   1       32.72       35.53      1.47 o 
   5  -4   1        5.81        4.58      1.47 o 
   6  -4   1       12.69       12.21      1.64 o 
  -7  -3   1        0.01        0.00      2.14 o 
  -6  -3   1        8.54        7.59      1.65 o 
  -5  -3   1        1.38        0.00      1.21 o 
  -4  -3   1      125.65      124.25      3.31 o 
  -3  -3   1        1.75        2.07      0.78 o 
  -2  -3   1      223.94      235.18      3.25 o 
  -1  -3   1      391.52      395.64      3.56 o 
   0  -3   1        0.66        0.25      0.53 o 
   1  -3   1       70.53       68.10      2.29 o 
   2  -3   1        4.84        4.12      0.84 o 
   3  -3   1       14.72       13.95      1.32 o 
   4  -3   1        5.11        4.69      1.77 o 
   5  -3   1       43.74       47.19      1.73 o 
   6  -3   1        5.63        5.49      1.39 o 
  -7  -2   1        4.93        2.62      1.64 o 
  -6  -2   1        1.34        0.33      1.94 o 
  -5  -2   1        0.01        0.64      0.45 o 
  -4  -2   1       43.26       43.59      2.62 o 
  -3  -2   1        5.87        5.76      0.61 o 
  -2  -2   1       12.11       11.46      0.62 o 
  -1  -2   1     1217.02     1176.23      8.40 o 
   0  -2   1     2388.69     2205.60     22.56 o 
   1  -2   1        5.03        5.81      0.56 o 
   2  -2   1      455.22      459.23      5.50 o 
   3  -2   1      207.84      219.05      4.51 o 
   4  -2   1        2.08        0.60      0.95 o 
   5  -2   1        3.28        7.27      1.28 o 
   6  -2   1       80.58       69.40      3.73 o 
   7  -2   1        1.10        2.26      1.90 o 
  -7  -1   1       19.73       19.37      2.24 o 
  -6  -1   1       60.61       63.88     11.96 o 
  -5  -1   1       50.71       46.35     10.06 o 
  -4  -1   1        0.06        0.92      1.72 o 
  -3  -1   1       30.97       37.16      1.85 o 
  -2  -1   1       44.92       44.95      0.91 o 
  -1  -1   1      148.21      122.87      2.20 o 
   0  -1   1       83.90       84.81      1.31 o 
   1  -1   1      214.59      194.85      3.18 o 
   2  -1   1        5.45        5.22      0.50 o 
   3  -1   1       96.95      130.89      3.91 o 
   4  -1   1      145.59      136.64      3.61 o 
   5  -1   1       12.66       14.08      3.47 o 
   6  -1   1       17.43       16.15      2.23 o 
   7  -1   1       13.97       11.81      1.97 o 
  -7   0   1       15.33       10.92      3.12 o 
  -6   0   1        1.90        1.31      1.01 o 
  -5   0   1        1.43        4.90      1.69 o 
  -4   0   1      179.84      177.70      4.91 o 
  -3   0   1       97.52      113.16      2.61 o 
  -2   0   1        7.93        3.34      0.84 o 
  -1   0   1      425.84      393.99      4.87 o 
   1   0   1     1995.07     1773.12     10.35 o 
   2   0   1       29.69       20.52      1.68 o 
   3   0   1       27.73       29.99      2.18 o 
   4   0   1       43.31       33.12      1.88 o 
   5   0   1        2.14        2.42      2.91 o 
   6   0   1       48.95       38.39      3.07 o 
   7   0   1        3.97        4.24      1.36 o 
  -7   1   1        2.37        5.30      1.83 o 
  -6   1   1      135.24      114.10      4.84 o 
  -5   1   1        1.81        0.44      0.80 o 
  -4   1   1       40.46       42.55      1.28 o 
  -3   1   1     1880.27     2058.49     34.75 o 
  -2   1   1       34.13       34.50      0.97 o 
  -1   1   1      576.52      528.43      7.34 o 
   0   1   1      203.91      154.38      2.40 o 
   1   1   1      211.60      190.33      2.06 o 
   2   1   1      510.53      478.55      6.24 o 
   3   1   1       85.21       94.11      2.33 o 
   4   1   1       80.53       84.36      3.48 o 
   5   1   1       28.62       27.31      2.37 o 
   6   1   1       65.11       65.20      4.24 o 
   7   1   1       21.31       18.68      2.08 o 
  -7   2   1        8.55       10.20      1.92 o 
  -6   2   1       28.16       30.92      2.30 o 
  -5   2   1        2.30        0.56      1.28 o 
  -4   2   1       11.24       11.05      1.76 o 
  -3   2   1      276.52      303.10      6.01 o 
  -2   2   1      310.03      330.61      5.14 o 
  -1   2   1       15.69       18.95      0.71 o 
   0   2   1       35.48       24.91      1.10 o 
   2   2   1      116.46      120.09      2.30 o 
   3   2   1       42.84       37.68      2.85 o 
   4   2   1      253.02      268.64      8.92 o 
   5   2   1        6.91        9.72      2.59 o 
   6   2   1        1.14        1.24      1.39 o 
   7   2   1        2.16        4.80      2.27 o 
  -6   3   1        0.00        0.00      1.20 o 
  -5   3   1      104.55       89.86      3.31 o 
  -4   3   1       27.69       20.76      1.23 o 
  -3   3   1       52.29       57.75      1.70 o 
  -2   3   1     1001.68     1062.61     11.97 o 
  -1   3   1       37.21       46.58      1.58 o 
   0   3   1      646.87      633.64      6.56 o 
   1   3   1       65.46       53.19      1.27 o 
   2   3   1      108.69       89.22      1.86 o 
   3   3   1      123.43      135.71      2.98 o 
   4   3   1        3.85        5.00      0.73 o 
   5   3   1      137.88      144.32      5.28 o 
   6   3   1        1.11        2.65      1.58 o 
   7   3   1       14.68       13.03      1.86 o 
  -6   4   1        2.24        4.65      2.55 o 
  -5   4   1       13.17       11.99      1.00 o 
  -4   4   1       32.86       29.74      1.56 o 
  -3   4   1        1.20        1.85      0.83 o 
  -2   4   1      297.07      334.76      6.09 o 
  -1   4   1       17.78       17.53      1.46 o 
   0   4   1      164.17      168.88      2.95 o 
   1   4   1     1739.01     1866.19     22.37 o 
   2   4   1     1729.34     1886.79     41.64 o 
   3   4   1       16.95       16.42      1.49 o 
   4   4   1        5.59        5.60      1.13 o 
   5   4   1       56.36       54.47      4.78 o 
   6   4   1        3.28        5.49      2.11 o 
   7   4   1        0.00        1.38      1.92 o 
  -5   5   1        1.54        0.72      1.09 o 
  -4   5   1      158.20      160.10      3.96 o 
  -3   5   1        1.29        1.92      0.88 o 
  -2   5   1        0.12        0.69      0.66 o 
  -1   5   1      180.61      202.33      5.17 o 
   0   5   1        4.62        6.16      0.95 o 
   1   5   1       29.14       23.12      1.90 o 
   2   5   1       11.48       10.76      1.68 o 
   3   5   1       19.17       20.12      2.40 o 
   4   5   1        1.10        0.85      0.63 o 
   5   5   1       14.82       16.60      1.94 o 
   6   5   1       21.32       21.68      2.11 o 
  -4   6   1       13.46       10.77      1.50 o 
  -3   6   1       39.77       40.04      1.74 o 
  -2   6   1        6.87        4.77      1.30 o 
  -1   6   1        6.70        6.71      1.02 o 
   0   6   1       46.10       46.59      3.77 o 
   1   6   1       20.36       20.81      1.54 o 
   2   6   1       68.09       66.77      1.80 o 
   3   6   1      229.13      225.54      6.29 o 
   4   6   1        0.00        0.83      0.90 o 
   5   6   1        2.92        0.00      1.09 o 
   6   6   1       17.72       19.18      2.56 o 
  -3   7   1       26.80       23.90      2.18 o 
  -2   7   1        1.59        0.92      1.16 o 
  -1   7   1        1.06        0.00      1.11 o 
   0   7   1       20.09       17.26      1.63 o 
   1   7   1        0.61        1.46      1.64 o 
   2   7   1        1.12        1.54      1.21 o 
   3   7   1       18.42       16.24      1.38 o 
   4   7   1        0.04        0.98      1.17 o 
   5   7   1        1.89        3.66      2.10 o 
  -2   8   1        0.26        1.33      2.77 o 
  -1   8   1        0.47        1.25      1.45 o 
   0   8   1        1.51        1.85      1.60 o 
   1   8   1        0.36        1.11      1.24 o 
   2   8   1        0.02        0.70      1.22 o 
   3   8   1       14.70        9.60      1.35 o 
   4   8   1       26.56       20.90      2.83 o 
  -3  -8   2        0.73        1.81      1.53 o 
  -2  -8   2        2.61        0.85      1.15 o 
  -1  -8   2        0.18        0.17      1.29 o 
   0  -8   2        0.10        0.99      1.59 o 
   1  -8   2       28.03       19.75      3.73 o 
  -5  -7   2        0.06        1.15      1.27 o 
  -4  -7   2        4.49        3.81      0.85 o 
  -3  -7   2        1.83        1.19      0.78 o 
  -2  -7   2        4.80        3.11      1.02 o 
  -1  -7   2        4.74        3.31      1.26 o 
   0  -7   2        2.95        1.98      1.10 o 
   1  -7   2       15.90       15.34      1.87 o 
   2  -7   2        0.82        1.15      0.92 o 
   3  -7   2        1.14        0.92      2.10 o 
  -6  -6   2        0.15        0.99      1.32 o 
  -5  -6   2        1.07        1.52      1.41 o 
  -4  -6   2        6.26        4.11      1.34 o 
  -3  -6   2       13.64       14.30      0.90 o 
  -2  -6   2       16.40       12.10      1.66 o 
  -1  -6   2        8.12        5.39      0.89 o 
   0  -6   2       17.33       14.98      1.16 o 
   1  -6   2        2.10        0.94      0.56 o 
   2  -6   2        1.24        0.00      0.78 o 
   3  -6   2       44.09       46.93      3.50 o 
   4  -6   2        0.84        0.44      0.79 o 
  -6  -5   2        0.84        0.36      1.26 o 
  -5  -5   2        0.44        1.54      1.33 o 
  -4  -5   2        4.97        5.75      1.85 o 
  -3  -5   2        0.97        0.74      0.70 o 
  -2  -5   2        0.06        0.00      1.30 o 
  -1  -5   2        0.09        0.96      0.92 o 
   0  -5   2        0.14        0.82      0.55 o 
   1  -5   2       45.48       46.54      1.97 o 
   2  -5   2       20.50       22.77      1.76 o 
   3  -5   2       30.76       29.85      1.38 o 
   4  -5   2        3.86        3.09      1.51 o 
   5  -5   2        0.65        0.68      0.85 o 
  -7  -4   2        0.04        0.00      2.13 o 
  -6  -4   2        1.12        3.91      1.67 o 
  -5  -4   2        0.69        2.13      3.15 o 
  -4  -4   2       19.83       19.93      1.51 o 
  -3  -4   2       19.69       21.66      1.13 o 
  -2  -4   2       16.00       22.89      2.00 o 
  -1  -4   2      208.25      225.93     12.12 o 
   0  -4   2      523.26      564.99     10.70 o 
   1  -4   2        1.23        1.72      1.18 o 
   2  -4   2       63.95       62.18      1.77 o 
   3  -4   2       12.69       12.83      2.14 o 
   4  -4   2       44.08       46.26      1.74 o 
   5  -4   2        5.44        4.09      1.19 o 
   6  -4   2        0.86        0.00      2.02 o 
  -7  -3   2        5.55        3.99      2.40 o 
  -6  -3   2        8.27        8.52      2.05 o 
  -5  -3   2       80.22       90.90      5.30 o 
  -4  -3   2        5.16        6.66      1.08 o 
  -3  -3   2       28.61       27.45      1.45 o 
  -2  -3   2      254.82      265.23      3.62 o 
  -1  -3   2        0.78        3.07      0.71 o 
   0  -3   2      277.35      291.74      3.73 o 
   1  -3   2      130.76      136.06      2.17 o 
   2  -3   2       37.03       33.82      1.59 o 
   3  -3   2       81.28       81.39      2.11 o 
   4  -3   2      274.04      271.27      3.61 o 
   5  -3   2        0.00        0.00      0.75 o 
   6  -3   2        0.26        1.72      1.45 o 
  -7  -2   2        2.84        5.63      1.55 o 
  -6  -2   2        6.21        7.79      1.34 o 
  -5  -2   2       20.72       28.82      3.77 o 
  -4  -2   2        0.52        1.31      0.92 o 
  -3  -2   2        1.01        2.21      1.62 o 
  -2  -2   2        1.14        1.99      0.74 o 
  -1  -2   2       11.64        9.49      0.49 o 
   0  -2   2      104.00       91.30      2.16 o 
   1  -2   2      185.20      191.66      2.00 o 
   2  -2   2      355.04      379.16      4.69 o 
   3  -2   2       24.53       26.74      1.24 o 
   4  -2   2       38.27       34.98      1.52 o 
   5  -2   2       66.76       70.21      2.55 o 
   6  -2   2        0.08        2.30      1.34 o 
   7  -2   2        6.95        6.47      1.69 o 
  -7  -1   2       10.33        8.41      1.86 o 
  -6  -1   2       42.04       42.02      3.81 o 
  -5  -1   2       90.94       89.96      3.43 o 
  -4  -1   2       16.92       23.04      4.77 o 
  -2  -1   2       31.45       22.85      1.35 o 
  -1  -1   2     2470.05     2321.91     19.38 o 
   0  -1   2     1285.74     1254.42      8.67 o 
   1  -1   2       31.40       25.07      0.72 o 
   2  -1   2        3.11        1.35      0.60 o 
   3  -1   2      108.90      111.06      2.36 o 
   4  -1   2        2.06        1.75      1.70 o 
   5  -1   2      108.17      107.50      4.56 o 
   6  -1   2       58.85       58.82      5.72 o 
   7  -1   2        0.80        2.23      1.66 o 
  -7   0   2       14.23       13.79      2.19 o 
  -6   0   2        0.87        5.06      2.07 o 
  -5   0   2        1.85        3.12      0.94 o 
  -4   0   2       62.83       51.97      3.72 o 
  -3   0   2        0.22        0.00      0.45 o 
  -2   0   2      139.94      124.63      2.64 o 
  -1   0   2      454.44      406.80      2.76 o 
   0   0   2      982.10      911.15      5.44 o 
   1   0   2     3744.53     3360.21     74.58 o 
   2   0   2       75.09       81.87      2.04 o 
   3   0   2      874.35      886.19      9.99 o 
   4   0   2      339.99      344.53      8.12 o 
   5   0   2        1.60        4.46      2.02 o 
   6   0   2        9.84        9.23      1.32 o 
   7   0   2       35.48       25.89      2.82 o 
  -7   1   2        1.87        1.84      1.57 o 
  -6   1   2       12.01       12.72      1.90 o 
  -5   1   2       44.13       39.58      3.18 o 
  -4   1   2        2.91        4.38      1.16 o 
  -3   1   2      255.27      252.99      3.44 o 
  -2   1   2      203.84      186.46      1.99 o 
  -1   1   2      332.72      313.29      3.27 o 
   0   1   2      117.30      119.98      1.77 o 
   1   1   2      274.51      261.90      3.27 o 
   2   1   2      311.79      275.80      2.49 o 
   3   1   2        5.60        6.42      1.35 o 
   4   1   2        6.25        8.15      0.61 o 
   5   1   2       13.18       15.47      2.98 o 
   6   1   2        1.88        0.94      1.24 o 
   7   1   2        1.16        0.16      0.92 o 
  -7   2   2        0.57        1.24      1.60 o 
  -6   2   2        1.28        2.42      1.52 o 
  -5   2   2        1.88        2.14      0.71 o 
  -4   2   2        2.03        3.82      1.02 o 
  -3   2   2       38.00       39.80      1.75 o 
  -2   2   2       78.27       98.80      1.77 o 
  -1   2   2        4.71        1.80      0.56 o 
   0   2   2     1432.60     1380.82     17.10 o 
   1   2   2       80.24       70.51      2.08 o 
   2   2   2       13.87       10.85      0.81 o 
   3   2   2       42.61       41.01      2.03 o 
   4   2   2       37.12       36.64      1.63 o 
   5   2   2       10.99       13.63      2.82 o 
   6   2   2        2.68        2.24      2.01 o 
   7   2   2       11.67       12.45      2.24 o 
  -6   3   2        2.68        1.92      1.57 o 
  -5   3   2      149.31      129.79      3.23 o 
  -4   3   2        0.02        0.00      0.73 o 
  -3   3   2       40.71       47.11      1.78 o 
  -2   3   2      254.82      309.14      6.08 o 
  -1   3   2        4.84        6.10      1.17 o 
   0   3   2       67.28       61.08      2.67 o 
   1   3   2        2.34        2.35      0.52 o 
   2   3   2      308.06      302.13      3.91 o 
   3   3   2       13.02       13.79      1.18 o 
   4   3   2       34.52       33.57      3.67 o 
   5   3   2        9.35       12.77      2.47 o 
   6   3   2       14.84       16.51      2.10 o 
   7   3   2       12.94       14.34      2.03 o 
  -6   4   2        6.20        6.11      1.91 o 
  -5   4   2       11.53       13.25      1.43 o 
  -4   4   2        9.27        5.83      1.39 o 
  -3   4   2       19.71       19.90      1.33 o 
  -2   4   2      108.38      122.87      2.74 o 
  -1   4   2      103.59      106.35      2.58 o 
   0   4   2       50.44       50.63      1.93 o 
   1   4   2        0.18        0.14      0.77 o 
   2   4   2     1425.60     1554.56     37.50 o 
   3   4   2        4.95        4.02      0.75 o 
   4   4   2        3.24        4.90      1.14 o 
   5   4   2       53.03       61.11      2.94 o 
   6   4   2        0.87        1.69      1.87 o 
   7   4   2        0.05        0.00      3.18 o 
  -5   5   2        1.12        0.00      0.80 o 
  -4   5   2       74.92       74.78      3.42 o 
  -3   5   2        0.17        1.98      1.25 o 
  -2   5   2       23.13       25.10      1.17 o 
  -1   5   2      171.10      169.78      4.47 o 
   0   5   2       16.95       17.57      1.57 o 
   1   5   2       78.60       79.83      1.90 o 
   2   5   2        7.81        4.44      1.80 o 
   3   5   2        2.55        5.97      1.68 o 
   4   5   2       30.46       31.13      1.55 o 
   5   5   2        2.90        4.18      1.70 o 
   6   5   2        9.38        7.96      3.92 o 
  -4   6   2        6.25        7.20      1.87 o 
  -3   6   2        1.02        1.87      1.30 o 
  -2   6   2        0.19        0.00      1.11 o 
  -1   6   2       86.68       96.43      4.04 o 
   0   6   2        8.47        9.81      1.93 o 
   1   6   2       26.95       27.76      1.21 o 
   2   6   2      265.70      297.90      3.84 o 
   3   6   2      267.74      280.18      9.37 o 
   4   6   2        7.05        7.98      1.08 o 
   5   6   2        3.09        1.46      1.34 o 
   6   6   2       15.10       10.97      2.06 o 
  -3   7   2       59.93       61.95      4.48 o 
  -2   7   2        0.18        3.61      1.97 o 
  -1   7   2        5.07        3.06      1.62 o 
   0   7   2       36.09       34.61      6.49 o 
   1   7   2        7.32        8.90      3.38 o 
   2   7   2        5.53        7.04      1.75 o 
   3   7   2        0.79        0.00      2.29 o 
   4   7   2        0.71        0.22      0.71 o 
   5   7   2        2.37        0.77      1.73 o 
  -2   8   2        6.41        8.76      1.74 o 
  -1   8   2        1.74        0.46      1.28 o 
   0   8   2        5.81        7.06      2.83 o 
   1   8   2       17.52       12.66      1.51 o 
   2   8   2        4.49        3.65      1.37 o 
   3   8   2       40.24       31.77      3.64 o 
   4   8   2       54.86       49.07      5.42 o 
  -3  -8   3        0.08        5.44      6.98 o 
  -2  -8   3       10.17        8.81      2.77 o 
  -1  -8   3        0.02        0.57      1.89 o 
   0  -8   3        4.86        4.09      3.49 o 
   1  -8   3       64.84       66.19     10.07 o 
  -4  -7   3        7.74        9.29      2.35 o 
  -3  -7   3        0.01        0.26      1.31 o 
  -2  -7   3       14.23       12.78      1.32 o 
  -1  -7   3       11.56        9.73      1.26 o 
   0  -7   3        8.85        4.87      1.40 o 
   1  -7   3       16.09       12.20      1.58 o 
   2  -7   3       12.92        9.21      1.77 o 
   3  -7   3       24.01       29.45      5.01 o 
  -5  -6   3        1.35        2.69      2.07 o 
  -4  -6   3       10.74       10.72      0.89 o 
  -3  -6   3        1.59        3.80      1.19 o 
  -2  -6   3        0.02        1.89      0.80 o 
  -1  -6   3       28.80       34.22      2.91 o 
   0  -6   3       18.68       18.38      1.37 o 
   1  -6   3        1.89        1.53      0.74 o 
   2  -6   3      204.92      219.01      5.47 o 
   3  -6   3        5.70        3.26      1.35 o 
   4  -6   3        1.54        4.00      2.00 o 
  -6  -5   3       10.16       12.22      3.05 o 
  -5  -5   3       15.15       14.11      1.52 o 
  -4  -5   3        2.94        2.42      1.14 o 
  -3  -5   3       23.67       23.47      1.18 o 
  -2  -5   3       25.53       23.34      1.68 o 
  -1  -5   3       46.81       47.61      1.81 o 
   0  -5   3       34.30       39.27      1.73 o 
   1  -5   3        1.66        3.08      0.96 o 
   2  -5   3       54.09       57.75      1.73 o 
   3  -5   3       18.15       18.08      1.06 o 
   4  -5   3       22.63       19.96      1.23 o 
   5  -5   3        0.67        0.80      0.97 o 
  -6  -4   3       13.15       10.27      1.47 o 
  -5  -4   3        0.74        0.58      1.24 o 
  -4  -4   3       15.42       16.00      2.17 o 
  -3  -4   3       66.20       61.87      2.04 o 
  -2  -4   3       44.29       44.45      2.39 o 
  -1  -4   3        0.01        0.66      0.91 o 
   0  -4   3       17.27       15.64      1.97 o 
   1  -4   3       13.14       14.61      2.20 o 
   2  -4   3        0.99        1.39      0.67 o 
   3  -4   3       30.67       31.50      1.28 o 
   4  -4   3       46.78       47.09      1.65 o 
   5  -4   3        0.46        0.45      0.76 o 
   6  -4   3       12.34       12.44      2.35 o 
  -7  -3   3       16.58       16.56      2.46 o 
  -6  -3   3        8.96       10.60      1.60 o 
  -5  -3   3        1.39        2.01      1.12 o 
  -4  -3   3        1.22        0.65      0.44 o 
  -3  -3   3       38.74       37.82      1.85 o 
  -2  -3   3       70.89       62.19      1.71 o 
  -1  -3   3       24.79       21.13      0.99 o 
   0  -3   3       43.75       54.97      2.00 o 
   1  -3   3        0.80        1.14      0.62 o 
   3  -3   3       15.98       16.64      1.74 o 
   4  -3   3        2.45        4.54      1.48 o 
   5  -3   3        0.15        1.65      0.73 o 
   6  -3   3        7.37        8.46      1.65 o 
  -7  -2   3        0.43        0.08      2.54 o 
  -6  -2   3        0.39        1.03      0.90 o 
  -5  -2   3        1.60        1.34      0.90 o 
  -4  -2   3        1.52        1.12      1.39 o 
  -3  -2   3      292.86      302.35      6.00 o 
  -2  -2   3      109.06      115.17      2.16 o 
  -1  -2   3       62.70       75.62      1.60 o 
   0  -2   3      548.45      565.62      4.43 o 
   1  -2   3     1573.35     1588.86     11.32 o 
   2  -2   3      118.89      131.87      2.16 o 
   3  -2   3      253.95      253.56      5.18 o 
   4  -2   3      108.82      103.28      3.04 o 
   5  -2   3       35.54       35.99      2.00 o 
   6  -2   3        1.29        1.46      1.23 o 
   7  -2   3        0.75        1.54      1.69 o 
  -7  -1   3        3.63        0.00      2.84 o 
  -6  -1   3       26.69       26.28      2.51 o 
  -5  -1   3       26.96       22.84      3.69 o 
  -4  -1   3       86.72       79.33      3.26 o 
  -3  -1   3        2.52        3.00      0.36 o 
  -2  -1   3      982.27      909.30     10.75 o 
  -1  -1   3      373.08      316.24      3.26 o 
   0  -1   3       15.25       14.17      0.49 o 
   1  -1   3      133.21      148.27      2.11 o 
   2  -1   3      151.87      167.85      4.12 o 
   3  -1   3      123.66      130.65      3.02 o 
   4  -1   3       92.20       92.60      2.29 o 
   5  -1   3      127.32      126.63      2.33 o 
   6  -1   3        2.65        5.65      2.42 o 
   7  -1   3        6.18        9.12      1.98 o 
  -7   0   3        0.02        0.00      1.37 o 
  -6   0   3       12.50       11.43      4.02 o 
  -5   0   3       22.10       27.63      3.31 o 
  -4   0   3       67.99       73.57      2.66 o 
  -3   0   3        0.02        0.04      0.54 o 
  -2   0   3       15.60       22.37      0.79 o 
  -1   0   3       22.28       21.22      0.64 o 
   0   0   3      200.97      202.65      1.80 o 
   1   0   3       17.02       23.64      0.72 o 
   2   0   3     1433.48     1485.77     10.66 o 
   3   0   3       15.79       14.38      0.87 o 
   4   0   3       28.85       28.90      2.65 o 
   5   0   3        2.10        1.39      0.82 o 
   6   0   3       24.30       26.91      5.60 o 
   7   0   3        3.63        1.98      1.87 o 
  -7   1   3       11.97        9.96      1.75 o 
  -6   1   3       28.36       28.91      2.71 o 
  -5   1   3      288.26      261.95      4.73 o 
  -4   1   3      196.11      201.87      3.93 o 
  -3   1   3       77.33       88.48      2.40 o 
  -2   1   3      281.00      325.91      3.03 o 
  -1   1   3       18.72       16.75      1.22 o 
   0   1   3     3290.73     2919.94     24.14 o 
   1   1   3      626.40      653.42      4.89 o 
   2   1   3        1.02        0.74      0.49 o 
   3   1   3       49.77       54.89      1.81 o 
   4   1   3       72.43       72.16      2.09 o 
   5   1   3        2.97        3.74      1.51 o 
   6   1   3       83.21       82.61      3.17 o 
   7   1   3        6.98        4.73      1.17 o 
  -7   2   3        4.47        4.89      3.68 o 
  -6   2   3       44.78       41.03      3.65 o 
  -5   2   3        0.98        0.32      1.36 o 
  -4   2   3        0.06        0.35      0.72 o 
  -3   2   3      250.01      236.86      4.86 o 
  -2   2   3       40.26       38.96      1.45 o 
  -1   2   3      198.86      217.01      2.17 o 
   0   2   3       85.89       75.53      2.85 o 
   1   2   3       72.94       67.61      1.40 o 
   2   2   3      512.38      495.61      4.39 o 
   3   2   3       13.55       13.71      0.78 o 
   4   2   3      225.65      227.00      4.77 o 
   5   2   3      124.46      125.58      4.34 o 
   6   2   3        5.45        7.17      1.97 o 
   7   2   3        9.74       13.10      2.00 o 
  -6   3   3       22.36       19.53      2.94 o 
  -5   3   3        0.02        0.76      0.71 o 
  -4   3   3        0.41        0.00      0.74 o 
  -3   3   3      184.67      198.90      3.96 o 
  -2   3   3      192.42      198.60      4.48 o 
  -1   3   3      130.13      134.12      2.25 o 
   0   3   3      190.32      184.76      4.12 o 
   1   3   3      456.62      401.39      3.59 o 
   2   3   3       78.10       75.52      1.71 o 
   3   3   3        5.43        4.63      0.58 o 
   4   3   3        9.27        7.53      1.34 o 
   5   3   3        0.06        0.91      1.35 o 
   6   3   3        0.01        2.86      1.67 o 
   7   3   3        1.27        2.94      1.63 o 
  -6   4   3        0.04        0.00      1.88 o 
  -5   4   3       13.25       15.43      1.65 o 
  -4   4   3        0.43        0.08      0.73 o 
  -3   4   3        3.16        3.38      1.01 o 
  -2   4   3       18.04       19.36      1.65 o 
  -1   4   3       34.57       37.45      3.84 o 
   0   4   3       22.62       25.28      2.17 o 
   1   4   3      425.14      461.55      8.86 o 
   2   4   3       50.86       52.69      1.80 o 
   3   4   3       20.40       21.49      2.36 o 
   4   4   3       12.74       15.17      1.79 o 
   5   4   3        6.01        7.23      2.32 o 
   6   4   3       15.70       13.36      2.10 o 
   7   4   3        5.64        7.49      2.57 o 
  -5   5   3        0.03        0.77      0.80 o 
  -4   5   3       44.28       44.65      1.68 o 
  -3   5   3        0.00        0.04      0.66 o 
  -2   5   3        0.60        1.31      1.16 o 
  -1   5   3        0.27        0.55      0.54 o 
   0   5   3        6.75        5.77      1.59 o 
   1   5   3        1.20        1.75      0.71 o 
   2   5   3       20.20       19.97      1.13 o 
   3   5   3       62.66       60.10      3.80 o 
   4   5   3        0.00        1.72      0.95 o 
   5   5   3        4.17        2.06      2.13 o 
   6   5   3        3.71        5.17      1.87 o 
  -4   6   3        0.92        2.30      1.74 o 
  -3   6   3        8.34        8.09      1.60 o 
  -2   6   3        3.16        2.78      1.40 o 
  -1   6   3       11.31       11.38      2.28 o 
   0   6   3       41.73       44.49      2.14 o 
   1   6   3       22.00       22.67      2.33 o 
   2   6   3        9.72        9.23      1.44 o 
   3   6   3       82.48       78.92      3.12 o 
   4   6   3        0.33        0.00      0.68 o 
   5   6   3        0.02        0.83      1.09 o 
   6   6   3        4.11        5.55      1.92 o 
  -3   7   3       24.13       21.41      1.90 o 
  -2   7   3        0.98        4.17      2.32 o 
  -1   7   3        7.52        8.38      1.50 o 
   0   7   3        8.10        5.27      2.41 o 
   1   7   3        4.14        6.98      1.46 o 
   2   7   3        2.36        5.86      1.98 o 
   3   7   3        0.24        0.02      1.03 o 
   4   7   3        6.26        7.04      1.44 o 
   5   7   3        4.22        3.72      3.09 o 
  -2   8   3        1.02        3.80      2.38 o 
  -1   8   3        0.06        0.00      1.15 o 
   0   8   3       18.48       20.46      1.87 o 
   1   8   3        3.12        6.35      1.32 o 
   2   8   3        0.59        0.90      2.73 o 
   3   8   3       41.53       41.70      3.40 o 
   4   8   3       32.37       28.57      3.40 o 
  -2  -8   4       10.67        9.83      2.68 o 
  -1  -8   4        0.42        2.33      2.51 o 
   0  -8   4        0.02        4.33      3.63 o 
  -4  -7   4       15.67       14.63      1.73 o 
  -3  -7   4        1.03        2.85      1.08 o 
  -2  -7   4       17.88       15.64      1.29 o 
  -1  -7   4       20.57       18.16      1.82 o 
   0  -7   4        1.55        1.28      0.93 o 
   1  -7   4        0.19        0.00      0.58 o 
   2  -7   4        0.26        0.13      1.00 o 
   3  -7   4        9.71        7.17      2.56 o 
  -5  -6   4        0.48        3.52      3.88 o 
  -4  -6   4        3.65        2.52      1.50 o 
  -3  -6   4        1.80        3.87      1.43 o 
  -2  -6   4        0.81        0.24      0.67 o 
  -1  -6   4       31.74       30.43      1.33 o 
   0  -6   4        0.62        0.61      0.69 o 
   1  -6   4       11.65        9.90      0.96 o 
   2  -6   4      221.11      261.81      7.37 o 
   3  -6   4      110.07      127.89      6.52 o 
   4  -6   4       11.81       12.00      1.95 o 
  -6  -5   4        0.07        0.26      1.48 o 
  -5  -5   4        0.02        0.54      1.70 o 
  -4  -5   4       41.69       45.11      1.81 o 
  -3  -5   4       45.67       45.99      1.84 o 
  -2  -5   4        2.03        3.69      1.02 o 
   0  -5   4       45.68       41.33      2.18 o 
   1  -5   4       10.27        9.60      1.37 o 
   2  -5   4       16.28       18.67      1.82 o 
   3  -5   4       40.94       42.29      2.56 o 
   4  -5   4       69.56       71.51      3.30 o 
   5  -5   4        1.87        1.90      1.62 o 
  -6  -4   4      100.69      103.04      9.59 o 
  -5  -4   4        3.86        1.57      1.02 o 
  -4  -4   4        1.03        2.47      0.75 o 
  -3  -4   4       18.97       25.42      1.24 o 
  -2  -4   4       50.18       51.18      1.86 o 
  -1  -4   4       10.10        8.59      1.02 o 
   0  -4   4      116.47      121.89      2.76 o 
   1  -4   4      169.26      173.48      4.15 o 
   2  -4   4       22.90       25.96      1.37 o 
   3  -4   4      962.25     1064.94     70.60 o 
   4  -4   4        3.64        3.75      1.07 o 
   5  -4   4       14.54       12.82      2.28 o 
   6  -4   4       20.45       33.43      3.70 o 
  -7  -3   4        0.97        2.68      2.15 o 
  -6  -3   4        0.13        2.13      1.42 o 
  -5  -3   4       24.60       22.52      2.13 o 
  -4  -3   4       20.91       25.52      1.42 o 
  -3  -3   4       74.34       75.51      1.92 o 
  -2  -3   4      326.15      353.20      6.91 o 
  -1  -3   4       99.72       93.62      1.72 o 
   0  -3   4      464.79      479.84      6.53 o 
   1  -3   4      144.85      174.91      4.44 o 
   2  -3   4        0.51        1.76      0.76 o 
   3  -3   4       98.75      107.50      3.09 o 
   4  -3   4      108.80      106.77      4.37 o 
   5  -3   4       55.60       54.09      1.97 o 
   6  -3   4        1.01        0.00      1.44 o 
  -7  -2   4        0.04        0.00      1.78 o 
  -6  -2   4       77.68       80.64      4.05 o 
  -5  -2   4       50.96       54.70      3.19 o 
  -4  -2   4        0.01        0.29      1.06 o 
  -3  -2   4       28.10       26.86      1.75 o 
  -2  -2   4      457.43      472.66      7.47 o 
  -1  -2   4        0.17        0.20      0.36 o 
   0  -2   4      511.88      486.39      3.97 o 
   1  -2   4       14.74       15.80      0.76 o 
   2  -2   4       32.06       32.14      1.21 o 
   3  -2   4       72.61       67.68      1.75 o 
   4  -2   4      227.33      226.47      5.17 o 
   5  -2   4       10.18       11.92      1.86 o 
   6  -2   4        6.69        9.10      2.04 o 
   7  -2   4       19.85       22.77      3.07 o 
  -7  -1   4        2.67        0.27      1.48 o 
  -6  -1   4       55.13       59.49      4.11 o 
  -5  -1   4       80.21       84.17      2.88 o 
  -4  -1   4       15.49       16.59      1.68 o 
  -3  -1   4        3.13        3.47      0.52 o 
  -2  -1   4       66.02       62.33      1.95 o 
  -1  -1   4      444.44      422.79      3.68 o 
   0  -1   4      230.16      203.97      2.33 o 
   1  -1   4      589.63      605.74      5.04 o 
   2  -1   4        4.79        5.22      0.57 o 
   3  -1   4        0.14        0.00      1.21 o 
   4  -1   4        9.25        9.26      1.54 o 
   5  -1   4       30.16       29.05      1.70 o 
   6  -1   4        8.18        8.56      2.22 o 
   7  -1   4        2.02        3.64      2.15 o 
  -7   0   4        0.79        0.00      2.01 o 
  -6   0   4        1.18        2.85      1.60 o 
  -5   0   4       10.04        9.16      2.07 o 
  -4   0   4        0.43        0.92      0.69 o 
  -3   0   4        9.52        7.98      0.89 o 
  -2   0   4     1086.70     1131.28      8.46 o 
  -1   0   4        1.70        3.46      0.92 o 
   0   0   4      349.14      350.82      2.90 o 
   1   0   4      171.13      140.15      3.81 o 
   2   0   4      442.12      406.54      4.64 o 
   3   0   4       36.02       32.23      1.24 o 
   4   0   4      162.59      154.99      3.33 o 
   5   0   4      211.22      201.75      3.58 o 
   6   0   4        4.24        2.56      1.61 o 
   7   0   4        0.46        0.07      1.26 o 
  -7   1   4        0.00        0.60      2.48 o 
  -6   1   4        0.03        0.64      0.82 o 
  -5   1   4       23.52       25.63      2.62 o 
  -4   1   4       18.60       17.18      1.81 o 
  -3   1   4        2.63        2.09      0.44 o 
  -2   1   4        8.93       10.04      0.62 o 
  -1   1   4     1374.52     1312.15      9.39 o 
   0   1   4       18.25       15.91      0.83 o 
   1   1   4      105.43       92.40      1.85 o 
   2   1   4        7.04        5.56      0.58 o 
   3   1   4        3.35        5.44      0.71 o 
   4   1   4       96.46       96.13      3.04 o 
   5   1   4       49.47       49.48      1.96 o 
   6   1   4        2.11        1.82      1.24 o 
   7   1   4        0.12        0.20      1.37 o 
  -6   2   4        0.91        0.37      1.69 o 
  -5   2   4        4.21        4.06      2.15 o 
  -4   2   4       19.80       21.88      1.69 o 
  -3   2   4       31.89       33.78      1.53 o 
  -2   2   4       84.44       82.12      1.84 o 
  -1   2   4       35.06       43.61      1.10 o 
   0   2   4       91.60      104.10      2.00 o 
   1   2   4      215.37      204.17      2.10 o 
   2   2   4        0.96        1.70      0.65 o 
   3   2   4      333.33      335.94      4.37 o 
   4   2   4       40.14       43.60      1.46 o 
   5   2   4        5.81        9.51      2.21 o 
   6   2   4       32.92       30.41      3.31 o 
   7   2   4        1.11        0.00      1.29 o 
  -6   3   4       11.43       13.66      4.14 o 
  -5   3   4       38.11       36.76      1.54 o 
  -4   3   4      345.21      354.55      4.21 o 
  -3   3   4       73.86       78.13      2.42 o 
  -2   3   4       18.36       15.78      1.08 o 
  -1   3   4        5.65        5.10      1.25 o 
   0   3   4      102.06       97.21      5.54 o 
   1   3   4      320.26      346.84      5.20 o 
   2   3   4      140.07      146.14      2.29 o 
   3   3   4        6.75        7.57      0.79 o 
   4   3   4       26.73       23.92      1.51 o 
   5   3   4        6.52        4.27      2.23 o 
   6   3   4       10.35       12.70      2.19 o 
   7   3   4        9.85       13.35      2.98 o 
  -6   4   4       19.13       18.91      2.60 o 
  -5   4   4       32.04       27.42      2.21 o 
  -4   4   4        0.52        0.84      1.02 o 
  -3   4   4        0.03        1.54      1.35 o 
  -2   4   4       88.96       84.65      2.11 o 
  -1   4   4       19.07       19.28      1.71 o 
   0   4   4        9.54       11.18      1.58 o 
   1   4   4        0.00        0.22      0.66 o 
   2   4   4        0.22        0.00      0.48 o 
   3   4   4       33.73       31.90      2.81 o 
   4   4   4       20.80       25.44      1.60 o 
   5   4   4        9.80       11.07      1.86 o 
   6   4   4       14.88       15.50      1.84 o 
   7   4   4        6.56        7.96      1.85 o 
  -5   5   4       38.15       33.22      3.63 o 
  -4   5   4        3.63        2.73      1.02 o 
  -3   5   4       30.74       34.64      1.40 o 
  -2   5   4      111.84      119.39      3.13 o 
  -1   5   4       17.72       18.18      3.00 o 
   0   5   4        0.04        4.35      1.95 o 
   1   5   4       32.34       40.47      2.68 o 
   2   5   4       53.05       47.49      1.87 o 
   3   5   4       13.53       14.39      1.56 o 
   4   5   4        2.49        2.99      0.85 o 
   5   5   4        1.50        1.38      0.85 o 
   6   5   4        0.02        2.11      1.73 o 
  -4   6   4       15.05       15.15      1.77 o 
  -3   6   4        2.22        0.00      1.09 o 
  -2   6   4        2.26        2.07      1.34 o 
  -1   6   4       14.87       17.18      1.83 o 
   0   6   4        1.24        0.57      1.86 o 
   1   6   4        6.29        6.89      2.01 o 
   2   6   4       54.40       60.41      3.32 o 
   3   6   4        4.79        3.36      1.83 o 
   4   6   4        2.02        1.26      0.73 o 
   5   6   4        1.14        2.68      1.18 o 
   6   6   4        0.03        0.00      1.20 o 
  -3   7   4        2.44        0.76      1.30 o 
  -2   7   4        0.99        2.15      1.50 o 
  -1   7   4        8.63        8.37      2.02 o 
   0   7   4        0.00        1.85      1.48 o 
   1   7   4        0.09        0.62      1.20 o 
   2   7   4        4.71        2.42      1.44 o 
   3   7   4        2.33        2.46      1.97 o 
   4   7   4        6.32        8.01      1.42 o 
   5   7   4        0.00        0.00      1.82 o 
  -2   8   4        4.89        5.03      3.45 o 
  -1   8   4        0.00        2.24      1.83 o 
   0   8   4        0.84        0.00      1.80 o 
   1   8   4        7.20        7.96      2.20 o 
   2   8   4        3.56        5.12      2.56 o 
   3   8   4        5.10        3.97      2.24 o 
   4   8   4        6.37        2.84      1.67 o 
  -3  -7   5        0.66        0.00      1.07 o 
  -2  -7   5        1.74        1.33      2.59 o 
  -1  -7   5        0.18        1.11      1.15 o 
   0  -7   5        1.43        2.67      1.67 o 
   1  -7   5        3.82        4.23      1.74 o 
   2  -7   5       12.11        9.88      1.64 o 
  -5  -6   5        0.02        1.19      1.36 o 
  -4  -6   5        0.10        0.00      0.64 o 
  -3  -6   5        0.11        0.00      0.64 o 
  -2  -6   5        1.06        1.24      0.82 o 
  -1  -6   5       32.86       32.43      1.39 o 
   0  -6   5        0.30        0.16      1.04 o 
   1  -6   5        2.27        3.49      1.78 o 
   2  -6   5       73.98       82.71      4.71 o 
   3  -6   5        3.70        5.60      1.45 o 
   4  -6   5        5.36        4.98      3.46 o 
  -6  -5   5       10.36        7.92      1.58 o 
  -5  -5   5        4.42        4.51      1.20 o 
  -4  -5   5       12.00       11.92      1.07 o 
  -3  -5   5       48.39       47.27      3.09 o 
  -2  -5   5       16.73       19.59      1.19 o 
  -1  -5   5       31.97       29.38      1.24 o 
   0  -5   5       55.36       53.07      2.31 o 
   1  -5   5        0.63        0.76      0.73 o 
   2  -5   5        0.69        0.49      2.64 o 
   3  -5   5        5.05        7.38      2.16 o 
   4  -5   5        1.57        0.00      1.06 o 
   5  -5   5        1.00        0.62      1.21 o 
  -6  -4   5       49.99       45.22      4.02 o 
  -5  -4   5       24.25       24.43      2.70 o 
  -4  -4   5        0.00        0.58      0.85 o 
  -3  -4   5        0.00        2.23      0.92 o 
  -2  -4   5        5.62        6.87      1.18 o 
  -1  -4   5       32.21       28.50      1.51 o 
   0  -4   5       31.36       39.65      1.58 o 
   1  -4   5        2.10        1.91      0.51 o 
   2  -4   5        4.12        5.40      1.18 o 
   3  -4   5      281.06      295.80      7.86 o 
   4  -4   5      149.12      160.38      3.92 o 
   5  -4   5        7.39       10.08      1.39 o 
  -6  -3   5      103.93      111.33      4.34 o 
  -5  -3   5       13.46       12.61      1.69 o 
  -4  -3   5        0.42        0.19      0.56 o 
  -3  -3   5      166.28      189.30      5.93 o 
  -2  -3   5      128.30      142.84      3.01 o 
  -1  -3   5        4.06        4.38      0.53 o 
   0  -3   5      782.64      853.82     20.53 o 
   1  -3   5       79.28       87.37      2.43 o 
   2  -3   5       10.37       12.58      1.21 o 
   3  -3   5        1.56        1.65      0.75 o 
   4  -3   5       33.54       31.37      1.57 o 
   5  -3   5       66.52       69.92      1.83 o 
   6  -3   5        3.88        3.47      1.98 o 
  -7  -2   5        4.83        6.65      2.30 o 
  -6  -2   5      128.63      138.69      7.88 o 
  -5  -2   5      395.77      468.59     14.16 o 
  -4  -2   5       10.64       13.65      3.22 o 
  -3  -2   5       20.04       16.89      2.61 o 
  -2  -2   5        0.32        0.86      0.47 o 
  -1  -2   5      145.32      155.30      2.31 o 
   0  -2   5       19.20       21.42      0.90 o 
   1  -2   5      189.72      178.42      3.42 o 
   2  -2   5      299.95      297.06      6.37 o 
   3  -2   5       23.36       23.00      1.94 o 
   4  -2   5     1730.38     1836.37     43.08 o 
   5  -2   5        5.30        3.58      0.93 o 
   6  -2   5       12.49       12.32      2.01 o 
  -7  -1   5        2.59        0.00      1.43 o 
  -6  -1   5       43.08       44.99      3.75 o 
  -5  -1   5        2.91        3.23      0.65 o 
  -4  -1   5        4.89        5.60      0.95 o 
  -3  -1   5        0.03        1.47      0.54 o 
  -2  -1   5      483.71      538.96      6.44 o 
  -1  -1   5     1550.43     1611.94     11.59 o 
   0  -1   5        6.73        4.77      1.34 o 
   1  -1   5     1561.19     1696.58     15.16 o 
   2  -1   5      238.65      297.38      3.85 o 
   3  -1   5        0.61        0.19      0.53 o 
   4  -1   5       92.11       96.42      3.75 o 
   5  -1   5      150.30      153.03      5.58 o 
   6  -1   5       36.43       37.21      4.51 o 
   7  -1   5        1.26        0.50      1.36 o 
  -7   0   5        4.90        5.34      3.87 o 
  -6   0   5        1.11        0.17      0.83 o 
  -5   0   5      418.40      431.10     14.11 o 
  -4   0   5      228.87      237.57      5.94 o 
  -3   0   5        0.23        1.43      0.57 o 
  -2   0   5       30.48       36.24      1.38 o 
  -1   0   5      775.29      780.13      6.04 o 
   0   0   5      312.95      314.53      2.80 o 
   1   0   5     1779.69     1700.93     12.02 o 
   2   0   5       74.44       79.06      2.54 o 
   3   0   5       70.36       64.82      1.94 o 
   4   0   5      380.57      382.49      7.03 o 
   5   0   5      425.03      449.55      5.50 o 
   6   0   5        0.91        0.75      1.40 o 
   7   0   5        6.75        8.17      1.49 o 
  -7   1   5        2.98        4.00      2.21 o 
  -6   1   5        3.64        8.76      2.84 o 
  -5   1   5       57.24       58.81      2.42 o 
  -4   1   5      144.93      145.09      4.38 o 
  -3   1   5       28.09       29.76      1.71 o 
  -2   1   5       24.82       19.64      0.91 o 
  -1   1   5     1600.16     1620.17     11.61 o 
   0   1   5       76.85       71.29      1.65 o 
   1   1   5      109.38       86.83      1.79 o 
   2   1   5     1165.04     1272.52     18.44 o 
   3   1   5        9.70       11.46      1.39 o 
   4   1   5       14.43       18.37      1.73 o 
   5   1   5       30.14       30.49      1.35 o 
   6   1   5       44.23       44.07      3.56 o 
   7   1   5        5.61        5.30      1.55 o 
  -6   2   5        0.12        0.27      1.79 o 
  -5   2   5        0.64        2.48      2.99 o 
  -4   2   5      184.59      182.23     11.25 o 
  -3   2   5        6.24        5.95      1.00 o 
  -2   2   5       11.92       12.43      1.43 o 
  -1   2   5      803.75      782.92      8.86 o 
   0   2   5      355.86      351.58      3.14 o 
   1   2   5      324.40      313.34      2.93 o 
   2   2   5       29.42       29.58      1.28 o 
   3   2   5       16.45       15.15      0.98 o 
   4   2   5       14.31       13.62      1.34 o 
   5   2   5        0.63        0.46      1.81 o 
   6   2   5      165.92      163.60      5.30 o 
   7   2   5        0.06        3.49      1.59 o 
  -6   3   5        2.65        3.65      2.19 o 
  -5   3   5       13.73       14.64      1.55 o 
  -4   3   5        1.98        1.58      1.08 o 
  -3   3   5        0.66        1.96      0.71 o 
  -2   3   5        4.17        2.42      0.68 o 
  -1   3   5        0.52        0.50      0.53 o 
   0   3   5       15.02       14.20      1.26 o 
   1   3   5      103.25      104.61      1.77 o 
   2   3   5        1.83        0.62      0.56 o 
   3   3   5       77.36       83.12      2.31 o 
   4   3   5        4.80        5.58      1.51 o 
   5   3   5       10.78        8.21      1.49 o 
   6   3   5       30.54       31.55      3.04 o 
   7   3   5        2.90        1.29      1.54 o 
  -6   4   5        8.37        6.90      1.59 o 
  -5   4   5        0.30        0.12      0.66 o 
  -4   4   5        0.65        1.13      0.80 o 
  -3   4   5       13.24       11.72      1.66 o 
  -2   4   5        4.01        5.18      0.88 o 
  -1   4   5      116.70      115.62      3.46 o 
   0   4   5       91.70       95.00      4.99 o 
   1   4   5        9.07       11.49      1.60 o 
   2   4   5       10.03        9.82      1.41 o 
   3   4   5        7.13        4.90      0.87 o 
   4   4   5        7.61        8.92      1.77 o 
   5   4   5       12.14       13.03      1.80 o 
   6   4   5        1.54        0.00      2.47 o 
   7   4   5       28.76       25.19      3.23 o 
  -5   5   5        0.00        2.93      2.11 o 
  -4   5   5       14.41       15.70      2.29 o 
  -3   5   5      106.71      126.54     10.16 o 
  -2   5   5       10.49       13.98      2.52 o 
  -1   5   5        0.05        0.00      1.17 o 
   0   5   5        8.98       12.53      2.33 o 
   1   5   5        1.57        1.81      0.87 o 
   2   5   5        6.06        6.61      1.09 o 
   3   5   5        4.49        5.06      1.07 o 
   4   5   5        6.08        6.16      1.08 o 
   5   5   5        3.26        2.55      1.65 o 
   6   5   5        0.89        0.24      2.21 o 
  -4   6   5        8.90        7.36      2.89 o 
  -3   6   5        1.56        2.10      1.56 o 
  -2   6   5       10.62       10.44      3.50 o 
  -1   6   5        3.20        0.58      1.86 o 
   0   6   5        0.00        1.75      1.94 o 
   1   6   5        1.18        1.14      1.25 o 
   2   6   5        1.41        0.66      0.94 o 
   3   6   5        0.06        0.82      1.55 o 
   4   6   5        4.84        4.20      1.52 o 
   5   6   5        3.35        2.45      1.25 o 
   6   6   5        0.03        2.24      1.64 o 
  -3   7   5        1.49        2.79      2.15 o 
  -2   7   5       18.71       20.04      1.82 o 
  -1   7   5       18.07       19.61      1.90 o 
   0   7   5        0.18        2.55      2.25 o 
   1   7   5        1.66        1.37      2.45 o 
   2   7   5        9.68       10.30      1.63 o 
   3   7   5        2.44        4.47      1.69 o 
   4   7   5        0.61        1.21      1.29 o 
   5   7   5        1.95        2.00      2.58 o 
  -2   8   5        1.29        1.77      1.68 o 
  -1   8   5        3.09        6.24      1.95 o 
   0   8   5        0.71        0.00      1.84 o 
   1   8   5        0.04        1.70      1.56 o 
   2   8   5        1.80        3.42      1.91 o 
   3   8   5        4.88        6.55      1.88 o 
   4   8   5        0.60        0.98      1.32 o 
  -3  -7   6        0.24        0.39      1.14 o 
  -2  -7   6       15.24       17.14      1.60 o 
  -1  -7   6        1.32        2.58      1.27 o 
   0  -7   6        0.75        1.50      1.25 o 
   1  -7   6        3.80        5.57      2.15 o 
   2  -7   6        0.44        0.00      1.17 o 
  -4  -6   6        0.56        0.52      0.72 o 
  -3  -6   6        3.25        2.64      0.95 o 
  -2  -6   6        1.52        1.90      1.19 o 
  -1  -6   6        0.55        0.00      2.28 o 
   0  -6   6        3.52        2.68      1.26 o 
   1  -6   6        0.88        2.62      1.14 o 
   2  -6   6       12.37       13.26      1.72 o 
   3  -6   6        1.96        3.32      1.91 o 
  -5  -5   6        3.87        6.73      1.47 o 
  -4  -5   6        6.10        6.42      0.94 o 
  -3  -5   6        0.11        0.11      0.88 o 
  -2  -5   6        5.71        6.57      1.52 o 
  -1  -5   6        1.30        1.71      0.53 o 
   0  -5   6       34.28       40.57      4.02 o 
   1  -5   6        1.44        1.19      0.95 o 
   2  -5   6       23.50       26.95      3.05 o 
   3  -5   6       25.88       31.77      3.08 o 
   4  -5   6       14.12        7.11      1.96 o 
  -6  -4   6        4.90        2.61      2.06 o 
  -5  -4   6        5.23        2.19      1.34 o 
  -4  -4   6        2.67        3.66      1.11 o 
  -3  -4   6        1.29        1.07      0.74 o 
  -2  -4   6        1.51        1.89      0.81 o 
  -1  -4   6        0.04        1.26      0.77 o 
   0  -4   6       64.78       71.40      3.98 o 
   1  -4   6       18.89       21.32      4.16 o 
   2  -4   6        5.68        6.12      1.42 o 
   3  -4   6       49.86       49.05      2.43 o 
   4  -4   6       26.26       29.14      2.25 o 
   5  -4   6       12.42       13.54      1.88 o 
  -6  -3   6       28.49       30.32      3.72 o 
  -5  -3   6       29.11       24.47      2.75 o 
  -4  -3   6        1.72        1.58      0.61 o 
  -3  -3   6       37.65       44.07      3.98 o 
  -2  -3   6       72.53       72.40      2.48 o 
  -1  -3   6       65.10       73.21      3.33 o 
   0  -3   6        3.74        1.57      0.83 o 
   1  -3   6       26.88       28.11      6.32 o 
   2  -3   6       12.56       11.59      2.24 o 
   3  -3   6        0.35        1.10      0.47 o 
   4  -3   6       35.29       36.31      2.27 o 
   5  -3   6       16.43       17.64      2.65 o 
   6  -3   6        0.05        2.58      2.54 o 
  -6  -2   6       54.41       54.91      4.04 o 
  -5  -2   6       30.23       32.43      2.95 o 
  -4  -2   6       20.59       20.45      1.06 o 
  -3  -2   6        0.04        0.97      0.55 o 
  -2  -2   6        0.29        0.00      0.73 o 
  -1  -2   6        7.49        6.85      2.01 o 
   0  -2   6      165.37      157.71      4.43 o 
   1  -2   6       28.17       38.77      2.34 o 
   2  -2   6        5.52        5.42      0.80 o 
   3  -2   6        3.33        2.00      0.48 o 
   4  -2   6       52.49       55.43      3.39 o 
   5  -2   6       52.01       54.85      3.53 o 
   6  -2   6        0.03        0.00      0.92 o 
  -6  -1   6       14.99       10.73      3.62 o 
  -5  -1   6      393.63      427.77      9.70 o 
  -4  -1   6       29.82       27.82      1.38 o 
  -3  -1   6        0.08        2.42      0.52 o 
  -2  -1   6      534.87      634.89     11.92 o 
  -1  -1   6       60.61       67.71      2.24 o 
   0  -1   6       19.85       17.31      1.24 o 
   1  -1   6     1234.67     1358.52     24.60 o 
   2  -1   6       14.44       14.57      0.84 o 
   3  -1   6       10.14       12.36      1.37 o 
   4  -1   6        0.10        1.22      0.76 o 
   5  -1   6        0.59        1.31      0.62 o 
   6  -1   6       15.57       13.15      3.54 o 
   7  -1   6        0.21        0.39      0.93 o 
  -6   0   6       16.32       15.30      2.11 o 
  -5   0   6      202.52      197.42      5.07 o 
  -4   0   6      672.28      704.38     13.98 o 
  -3   0   6       29.60       27.96      2.25 o 
  -2   0   6       78.76       74.92      1.77 o 
  -1   0   6       44.03       50.69      1.69 o 
   0   0   6        4.16        3.77      0.44 o 
   1   0   6        1.21        1.65      0.58 o 
   2   0   6      100.07      100.11      1.76 o 
   3   0   6      102.24      103.03      2.48 o 
   4   0   6        0.17        0.33      0.46 o 
   5   0   6      901.61      936.59     28.77 o 
   6   0   6        4.93        6.05      2.46 o 
   7   0   6        2.16        0.00      1.10 o 
  -6   1   6        3.95        2.12      1.40 o 
  -5   1   6      268.07      290.81     10.74 o 
  -4   1   6       48.52       45.54      1.81 o 
  -3   1   6       10.33        6.87      1.08 o 
  -2   1   6        0.28        0.00      0.66 o 
  -1   1   6      643.62      791.04      9.03 o 
   0   1   6      933.71      968.55      7.75 o 
   1   1   6      118.52      118.87      2.40 o 
   2   1   6      987.42     1077.97     12.07 o 
   3   1   6      127.70      155.46      3.47 o 
   4   1   6       14.05       16.79      1.83 o 
   5   1   6       32.74       32.53      1.64 o 
   6   1   6       43.98       47.23      2.64 o 
   7   1   6       11.67       12.73      5.09 o 
  -6   2   6        6.86       12.27      2.81 o 
  -5   2   6       17.70       21.55      2.48 o 
  -4   2   6      841.05      884.87     16.61 o 
  -3   2   6      438.14      440.58     12.71 o 
  -2   2   6        5.99        5.73      0.61 o 
  -1   2   6      231.55      225.46      3.13 o 
   0   2   6      143.02      136.54      2.09 o 
   1   2   6      293.64      294.32      3.82 o 
   2   2   6      544.51      548.38     13.05 o 
   3   2   6       15.01       11.70      0.84 o 
   4   2   6        1.72        2.89      1.14 o 
   5   2   6      272.71      299.91      8.06 o 
   6   2   6      238.11      273.26      7.74 o 
   7   2   6        0.76        2.52      1.77 o 
  -6   3   6        0.68        0.00      1.16 o 
  -5   3   6       21.13       24.40      1.90 o 
  -4   3   6        0.44        0.41      0.59 o 
  -3   3   6       92.87       94.61      6.53 o 
  -2   3   6       36.67       37.58      2.21 o 
  -1   3   6       51.26       41.41      1.73 o 
   0   3   6     1166.71     1266.75     24.88 o 
   1   3   6        7.93        9.93      0.73 o 
   2   3   6        0.21        0.62      0.57 o 
   3   3   6      467.85      510.01      8.94 o 
   4   3   6       26.23       26.38      1.49 o 
   5   3   6        2.07        1.84      0.63 o 
   6   3   6       28.72       30.71      3.76 o 
   7   3   6       13.70       16.82      2.13 o 
  -5   4   6        1.59        2.49      1.03 o 
  -4   4   6        0.01        0.00      0.70 o 
  -3   4   6      480.48      519.77     13.48 o 
  -2   4   6       37.75       42.95      1.70 o 
  -1   4   6        5.35        4.52      1.33 o 
   0   4   6      105.00      102.87      8.50 o 
   1   4   6      248.43      262.24      7.55 o 
   2   4   6       39.81       37.21      1.35 o 
   3   4   6       26.84       29.45      1.82 o 
   4   4   6        6.05        4.93      1.47 o 
   5   4   6       19.24       18.63      1.41 o 
   6   4   6       20.53       24.57      2.27 o 
   7   4   6       67.02       63.60      6.84 o 
  -5   5   6        0.94        0.00      2.09 o 
  -4   5   6        9.19       14.91      2.80 o 
  -3   5   6        2.33        2.47      1.00 o 
  -2   5   6        0.21        4.07      1.18 o 
  -1   5   6        1.35        2.21      2.50 o 
   0   5   6        5.26        4.95      1.88 o 
   1   5   6       62.55       67.94      4.01 o 
   2   5   6       19.55       21.35      3.41 o 
   3   5   6        6.19        5.17      1.00 o 
   4   5   6       52.66       54.90      2.42 o 
   5   5   6        0.07        0.32      1.24 o 
   6   5   6        0.00        0.12      1.17 o 
  -4   6   6        0.46        3.91      2.08 o 
  -3   6   6        3.83        1.97      2.44 o 
  -2   6   6      100.17      109.41      5.12 o 
  -1   6   6        7.79        7.81      3.97 o 
   0   6   6       14.50       15.07      2.10 o 
   1   6   6       55.64       58.70      3.75 o 
   2   6   6        0.74        3.11      1.01 o 
   3   6   6        0.18        0.26      1.38 o 
   4   6   6        4.84        2.82      1.35 o 
   5   6   6        0.00        0.00      0.69 o 
   6   6   6        0.06        0.00      1.78 o 
  -3   7   6        3.10        3.38      2.10 o 
  -2   7   6       13.39       18.01      2.33 o 
  -1   7   6        2.02        1.01      2.13 o 
   0   7   6        0.95        0.13      2.09 o 
   1   7   6        0.16        0.00      0.95 o 
   2   7   6        4.80        3.54      1.54 o 
   3   7   6        0.01        0.40      2.39 o 
   4   7   6        1.02        0.53      0.89 o 
  -1   8   6       25.58       26.58      9.33 o 
   0   8   6        0.47        0.14      1.84 o 
   1   8   6        0.80        0.00      1.21 o 
   2   8   6        2.59        1.33      1.56 o 
   3   8   6        0.61        0.85      2.12 o 
   4   8   6        0.04        1.46      1.71 o 
  -2  -7   7        0.98        0.42      1.24 o 
  -1  -7   7        0.38        2.26      1.75 o 
   0  -7   7        0.19        1.07      1.46 o 
   1  -7   7        0.82        0.61      1.18 o 
  -4  -6   7        0.54        1.56      2.67 o 
  -3  -6   7        0.04        0.96      1.42 o 
  -2  -6   7        0.23        1.04      3.50 o 
  -1  -6   7        5.85        7.01      1.25 o 
   0  -6   7        0.82        1.30      1.11 o 
   1  -6   7        0.09        0.56      0.66 o 
   2  -6   7       11.01       14.25      2.45 o 
   3  -6   7       10.78        9.09      1.44 o 
  -5  -5   7        0.09        0.45      1.13 o 
  -4  -5   7        0.95        0.31      0.66 o 
  -3  -5   7        4.19        4.92      1.69 o 
  -2  -5   7        3.60        8.40      2.84 o 
  -1  -5   7       64.03       75.24      6.84 o 
   0  -5   7        2.10        2.80      1.05 o 
   1  -5   7        0.05        1.08      0.78 o 
   2  -5   7        6.22        4.73      2.06 o 
   3  -5   7        0.81        2.08      1.30 o 
   4  -5   7        7.63       11.19      1.61 o 
  -5  -4   7        0.01        0.13      1.07 o 
  -4  -4   7        2.43        0.69      0.70 o 
  -3  -4   7        1.55        0.76      0.88 o 
  -2  -4   7       20.31       20.20      1.09 o 
  -1  -4   7       12.63       12.25      2.50 o 
   0  -4   7       17.11       16.70      2.04 o 
   1  -4   7       14.25       17.91      3.77 o 
   2  -4   7        0.01        0.42      1.08 o 
   3  -4   7        9.41        9.74      2.74 o 
   4  -4   7        7.43        6.00      1.31 o 
   5  -4   7        5.77        9.89      1.75 o 
  -6  -3   7        0.68        1.84      1.32 o 
  -5  -3   7        3.10        6.05      1.98 o 
  -4  -3   7        5.57        4.76      1.38 o 
  -3  -3   7       10.74        9.65      1.42 o 
  -2  -3   7      100.73      104.34      2.96 o 
  -1  -3   7       54.07       53.07      3.67 o 
   0  -3   7       17.77       17.35      2.27 o 
   1  -3   7      247.30      271.54     11.94 o 
   2  -3   7        9.11        6.19      1.84 o 
   3  -3   7       74.39       73.84      3.32 o 
   4  -3   7       20.31       20.69      2.42 o 
   5  -3   7       17.80       17.35      1.63 o 
   6  -3   7        0.39        0.00      1.79 o 
  -6  -2   7       35.88       40.25      6.67 o 
  -5  -2   7        0.55        0.34      0.75 o 
  -4  -2   7       32.31       31.37      2.18 o 
  -3  -2   7       57.12       53.97      2.12 o 
  -2  -2   7        0.21        0.40      0.60 o 
  -1  -2   7        2.06        1.73      0.69 o 
   0  -2   7       50.84       49.43      2.04 o 
   2  -2   7      157.27      162.72      6.12 o 
   3  -2   7        0.00        0.66      1.36 o 
   4  -2   7       26.25       22.56      1.56 o 
   5  -2   7       78.77       80.46      2.51 o 
   6  -2   7       13.76       22.27      3.33 o 
  -6  -1   7        5.96        6.20      1.78 o 
  -5  -1   7        0.60        0.97      1.51 o 
  -4  -1   7       31.86       28.42      3.41 o 
  -3  -1   7        0.32        1.52      0.80 o 
  -2  -1   7       28.11       28.72      1.58 o 
  -1  -1   7        2.16        3.36      0.85 o 
   0  -1   7        1.40        1.11      0.38 o 
   1  -1   7      325.68      322.80     11.25 o 
   2  -1   7       11.96        9.02      1.20 o 
   3  -1   7       16.90       20.23      1.09 o 
   4  -1   7       22.31       19.68      1.82 o 
   5  -1   7       39.59       40.58      1.96 o 
   6  -1   7       39.77       39.51      5.39 o 
  -6   0   7        1.52        0.00      1.31 o 
  -5   0   7      112.80      127.34      6.02 o 
  -4   0   7        8.99       10.51      2.67 o 
  -3   0   7        0.20        1.02      1.69 o 
  -2   0   7       23.46       23.55      1.16 o 
  -1   0   7       16.20       14.14      1.04 o 
   0   0   7       12.42       10.79      0.84 o 
   1   0   7       69.74       74.05      2.23 o 
   2   0   7       49.65       61.28      2.45 o 
   3   0   7       55.31       60.55      1.71 o 
   4   0   7       39.47       39.38      1.65 o 
   5   0   7        2.37        2.69      1.11 o 
   6   0   7        1.61        1.58      0.88 o 
   7   0   7        0.80        0.68      2.85 o 
  -6   1   7        0.87        2.03      1.64 o 
  -5   1   7        0.09        0.00      1.24 o 
  -4   1   7      466.52      486.18      5.33 o 
  -3   1   7        0.64        0.25      1.25 o 
  -2   1   7        0.06        0.00      0.70 o 
  -1   1   7      619.24      709.28      8.25 o 
   0   1   7        2.75        0.12      1.01 o 
   1   1   7       71.41       67.55      2.36 o 
   2   1   7      217.12      250.59      5.08 o 
   3   1   7        7.36        8.62      1.18 o 
   4   1   7        0.54        0.86      0.96 o 
   5   1   7        5.52        5.42      0.94 o 
   6   1   7       27.59       27.90      1.87 o 
   7   1   7        0.08        0.27      1.20 o 
  -6   2   7        0.13        2.90      3.18 o 
  -5   2   7        2.96        5.15      2.01 o 
  -4   2   7      159.04      164.95      5.03 o 
  -3   2   7      266.12      271.89      6.85 o 
  -2   2   7       31.88       30.80      2.46 o 
  -1   2   7        0.38        1.25      0.57 o 
   0   2   7       24.22       26.32      1.19 o 
   1   2   7       52.26       45.12      1.70 o 
   2   2   7        0.93        1.29      0.90 o 
   3   2   7       41.68       50.91      1.58 o 
   4   2   7       18.82       21.00      1.41 o 
   5   2   7        0.03        0.63      0.81 o 
   6   2   7      168.80      184.63      4.21 o 
   7   2   7        1.36        0.42      1.65 o 
  -6   3   7        4.48        5.17      1.99 o 
  -5   3   7        1.53        1.23      1.68 o 
  -4   3   7      321.94      347.84      8.58 o 
  -3   3   7      139.12      143.40      2.62 o 
  -2   3   7        1.91        1.76      0.96 o 
  -1   3   7       29.31       31.00      2.65 o 
   0   3   7      277.29      333.52      6.52 o 
   1   3   7       48.84       44.35      2.41 o 
   2   3   7       90.37       91.47      2.31 o 
   3   3   7      116.64      130.98      3.61 o 
   4   3   7       21.43       19.88      1.41 o 
   5   3   7        3.45        4.38      1.31 o 
   6   3   7        5.55        8.29      1.49 o 
   7   3   7        0.84        0.00      3.31 o 
  -5   4   7        3.06        4.20      1.09 o 
  -4   4   7       11.95       12.16      1.91 o 
  -3   4   7      546.83      603.56     16.70 o 
  -2   4   7      208.73      208.91      4.70 o 
  -1   4   7        9.46       10.42      1.96 o 
   0   4   7       36.73       28.54      6.62 o 
   1   4   7        1.31        0.58      1.31 o 
   2   4   7       25.12       24.71      1.21 o 
   3   4   7       72.50       74.03      3.97 o 
   4   4   7        0.08        0.70      0.62 o 
   5   4   7        1.20        2.36      1.51 o 
   6   4   7       78.28       78.75      6.13 o 
  -5   5   7        0.13        0.01      1.87 o 
  -4   5   7       39.63       41.46      2.45 o 
  -3   5   7       22.51       23.59      2.27 o 
  -2   5   7       62.99       62.38      6.50 o 
  -1   5   7       20.81       21.30      2.08 o 
   0   5   7        0.25        3.56      2.05 o 
   1   5   7      228.90      260.71      8.48 o 
   2   5   7        5.88        6.55      1.55 o 
   3   5   7        6.04        6.63      1.04 o 
   4   5   7       66.00       58.89      2.92 o 
   5   5   7       13.35       11.89      1.15 o 
   6   5   7        0.19        0.00      1.30 o 
  -4   6   7        3.24        1.24      1.80 o 
  -3   6   7        1.45        1.19      1.15 o 
  -2   6   7      314.31      366.81     11.43 o 
  -1   6   7       30.06       35.49      3.28 o 
   0   6   7        6.83        6.98      2.15 o 
   1   6   7       12.87       16.99      1.65 o 
   2   6   7       29.80       29.46      4.19 o 
   3   6   7        3.70        2.56      1.52 o 
   4   6   7        6.22        3.61      2.26 o 
   5   6   7        5.23        5.23      2.49 o 
   6   6   7        4.79        4.68      3.59 o 
  -3   7   7        0.07        2.02      1.81 o 
  -2   7   7        6.33        6.73      1.72 o 
  -1   7   7        2.06        0.41      0.96 o 
   0   7   7        1.79        0.79      1.90 o 
   1   7   7        6.12        2.86      1.30 o 
   2   7   7       33.29       36.24      2.85 o 
   3   7   7        1.07        2.43      1.58 o 
   4   7   7        4.66        4.76      1.43 o 
  -1   8   7       75.78       83.37     12.49 o 
   0   8   7        7.40        8.74      2.29 o 
   1   8   7        0.37        0.00      2.01 o 
   2   8   7       17.70       18.03      2.09 o 
   3   8   7        0.31        0.00      3.83 o 
  -1  -7   8        4.65        6.34      2.87 o 
   0  -7   8        0.08        0.00      1.18 o 
  -3  -6   8       11.89       10.15      3.43 o 
  -2  -6   8       14.33       13.27      1.59 o 
  -1  -6   8        0.72        1.18      1.32 o 
   0  -6   8        5.92        4.96      2.16 o 
   1  -6   8        7.32        7.92      1.50 o 
   2  -6   8        1.24        0.00      0.96 o 
  -4  -5   8        7.63       13.74      3.03 o 
  -3  -5   8        9.74        7.59      3.24 o 
  -2  -5   8        3.54        3.84      1.83 o 
  -1  -5   8        0.31        1.18      1.78 o 
   0  -5   8        1.08        1.10      1.21 o 
   1  -5   8        5.29        6.74      2.00 o 
   2  -5   8        0.17        1.23      0.76 o 
   3  -5   8        0.92        1.37      1.25 o 
   4  -5   8        7.55       13.73      2.36 o 
  -5  -4   8        0.46        0.26      2.35 o 
  -4  -4   8       11.44       11.38      1.10 o 
  -3  -4   8        5.06        7.93      1.00 o 
  -2  -4   8        1.97        1.57      0.70 o 
  -1  -4   8        0.42        1.35      1.40 o 
   0  -4   8       10.19        8.16      1.35 o 
   1  -4   8       10.97        9.52      1.65 o 
   2  -4   8        7.15        8.08      2.52 o 
   3  -4   8       19.59       18.83      2.63 o 
   4  -4   8       11.51       13.49      4.26 o 
   5  -4   8       21.17       13.69      8.03 o 
  -6  -3   8        0.01        0.83      1.32 o 
  -5  -3   8        1.67        3.69      1.72 o 
  -4  -3   8        0.05        0.26      0.76 o 
  -3  -3   8       14.85       16.08      1.37 o 
  -2  -3   8       15.76       13.83      2.09 o 
  -1  -3   8       14.35       15.49      2.17 o 
   0  -3   8      128.06      129.97      4.62 o 
   1  -3   8        7.75        6.02      1.80 o 
   2  -3   8       24.36       28.10      2.44 o 
   3  -3   8        1.55        3.09      1.62 o 
   4  -3   8        1.23        0.81      1.23 o 
   5  -3   8        0.47        0.00      1.04 o 
  -6  -2   8       14.94       11.73      1.68 o 
  -5  -2   8       42.09       46.09      8.57 o 
  -4  -2   8        5.15        5.11      1.27 o 
  -3  -2   8        3.96        2.22      1.54 o 
  -2  -2   8       19.49       17.12      1.90 o 
  -1  -2   8       98.15       99.11      2.34 o 
   0  -2   8       13.09       19.71      3.75 o 
   1  -2   8       54.06       50.72      9.24 o 
   2  -2   8        5.20        5.36      1.51 o 
   3  -2   8       10.00       16.07      4.05 o 
   4  -2   8        1.47        0.38      1.53 o 
   5  -2   8        0.62        1.55      1.24 o 
   6  -2   8       12.73       13.25      3.99 o 
  -6  -1   8        3.90        1.51      1.42 o 
  -5  -1   8        0.93        0.00      1.30 o 
  -4  -1   8       16.38       12.53      1.39 o 
  -3  -1   8        0.50        1.03      0.61 o 
  -2  -1   8       57.73       58.25      1.96 o 
  -1  -1   8      617.12      654.19     12.34 o 
   0  -1   8      165.50      149.77      3.49 o 
   1  -1   8      134.63      128.78      5.89 o 
   2  -1   8      183.94      203.61      5.15 o 
   3  -1   8       27.84       27.34      1.18 o 
   4  -1   8       63.90       59.48      2.15 o 
   5  -1   8       12.46       10.68      1.45 o 
   6  -1   8        0.70        3.27      1.33 o 
  -6   0   8        1.36        1.52      1.42 o 
  -5   0   8       48.24       50.27      3.24 o 
  -4   0   8       40.83       38.29      2.67 o 
  -3   0   8       10.76       11.18      2.13 o 
  -2   0   8      189.41      200.03      3.99 o 
  -1   0   8        0.68        0.11      0.58 o 
   0   0   8        6.74        4.57      0.54 o 
   1   0   8      154.05      147.05      3.82 o 
   2   0   8       12.21       13.00      0.99 o 
   3   0   8      148.61      153.63      5.47 o 
   4   0   8        0.96        0.98      0.78 o 
   5   0   8       13.37       15.57      2.11 o 
   6   0   8       30.42       30.01      2.18 o 
  -6   1   8        2.10        1.32      1.49 o 
  -5   1   8       20.55       21.57      1.71 o 
  -4   1   8       61.38       61.59      2.36 o 
  -3   1   8        2.54        3.69      1.02 o 
  -2   1   8        6.77       10.13      1.08 o 
  -1   1   8        0.69        1.81      0.69 o 
   0   1   8      100.34      106.73      2.62 o 
   1   1   8      167.32      170.17      3.62 o 
   2   1   8      279.36      288.31      5.78 o 
   3   1   8       22.46       20.93      1.11 o 
   4   1   8        7.85        7.87      1.36 o 
   5   1   8       22.53       23.44      1.40 o 
   6   1   8       13.43       14.11      3.62 o 
   7   1   8       10.25       13.35      2.20 o 
  -6   2   8        0.18        0.96      1.83 o 
  -5   2   8       13.03       14.05      2.61 o 
  -4   2   8      131.06      145.67      3.43 o 
  -3   2   8      122.28      124.02      4.29 o 
  -2   2   8        4.05        5.22      1.07 o 
  -1   2   8      104.73      104.72      2.45 o 
   0   2   8       15.16       15.56      1.14 o 
   1   2   8       15.60       12.37      1.11 o 
   2   2   8        4.30        4.10      0.86 o 
   3   2   8       22.59       24.35      1.63 o 
   4   2   8       54.91       62.35      1.81 o 
   5   2   8       43.08       46.21      1.92 o 
   6   2   8        4.40        5.61      1.24 o 
   7   2   8        0.25        0.38      2.75 o 
  -5   3   8        3.30        1.44      3.86 o 
  -4   3   8       41.31       40.92      2.02 o 
  -3   3   8      120.24      120.94      4.30 o 
  -2   3   8        2.91        4.03      1.06 o 
  -1   3   8        0.20        1.06      0.63 o 
   0   3   8      141.15      158.53      3.22 o 
   1   3   8       10.36       10.82      1.21 o 
   2   3   8        2.04        1.83      0.67 o 
   3   3   8        2.51        2.21      0.81 o 
   4   3   8        5.38        8.53      1.49 o 
   5   3   8        1.42        1.62      1.20 o 
   6   3   8        6.24        9.55      1.87 o 
   7   3   8       15.59       14.98      2.81 o 
  -4   4   8        8.39        8.43      1.44 o 
  -3   4   8       70.89       70.24      2.38 o 
  -2   4   8        5.68        5.39      1.76 o 
  -1   4   8       12.72       15.01      1.71 o 
   0   4   8       36.01       42.57      2.94 o 
   1   4   8        2.57        0.33      1.17 o 
   2   4   8       12.33       16.13      1.94 o 
   3   4   8        0.01        1.56      0.74 o 
   4   4   8       20.43       22.00      1.73 o 
   5   4   8        3.89        6.44      1.37 o 
   6   4   8        1.45        0.38      1.29 o 
  -4   5   8        0.03        0.00      1.54 o 
  -3   5   8       74.25       84.91      3.83 o 
  -2   5   8       80.51       90.02     13.03 o 
  -1   5   8        3.27        2.51      1.12 o 
   0   5   8       20.24       21.65      1.85 o 
   1   5   8       58.02       53.35      2.87 o 
   2   5   8        0.27        1.95      1.26 o 
   3   5   8       27.49       22.98      1.90 o 
   4   5   8        6.27        7.59      0.98 o 
   5   5   8        2.74        2.18      1.10 o 
   6   5   8        0.11        0.00      1.07 o 
  -3   6   8        0.17        0.20      1.29 o 
  -2   6   8      151.03      165.21     11.95 o 
  -1   6   8       32.19       33.89      3.12 o 
   0   6   8        2.26        4.14      1.91 o 
   1   6   8        1.49        2.86      1.95 o 
   2   6   8        6.13        7.14      1.56 o 
   3   6   8        1.09        1.36      0.71 o 
   4   6   8       11.41       14.76      5.30 o 
   5   6   8        0.13        0.00      0.95 o 
  -2   7   8       12.37       12.90      1.81 o 
  -1   7   8       34.98       36.85      3.32 o 
   0   7   8        3.58        5.73      1.89 o 
   1   7   8        3.49        4.40      2.30 o 
   2   7   8       28.26       27.80      2.58 o 
   3   7   8        0.72        2.77      2.35 o 
   4   7   8        4.02        1.07      2.56 o 
   0   8   8        8.15        7.13      1.88 o 
   1   8   8        0.86        1.72      1.53 o 
   2   8   8        3.95        0.37      1.39 o 
   3   8   8        0.89        3.98      1.90 o 
  -3  -6   9       33.29       33.40      2.25 o 
  -2  -6   9       74.29       92.79      4.27 o 
  -1  -6   9        2.60        0.95      1.92 o 
   0  -6   9        5.92        7.68      1.95 o 
   1  -6   9        9.65        7.04      1.55 o 
   2  -6   9        8.64        6.36      1.60 o 
  -4  -5   9        2.53        1.88      2.26 o 
  -3  -5   9        0.49        0.00      3.09 o 
  -2  -5   9        3.10        5.07      1.65 o 
  -1  -5   9        0.14        0.26      1.16 o 
   0  -5   9       14.17       15.74      2.64 o 
   1  -5   9        4.58        3.26      3.33 o 
   2  -5   9       15.82       16.44      2.10 o 
   3  -5   9        3.66        1.33      2.12 o 
  -5  -4   9       18.03       19.39      3.08 o 
  -4  -4   9        0.49        1.91      1.04 o 
  -3  -4   9        0.49        0.00      1.05 o 
  -2  -4   9       77.35       92.00      3.46 o 
  -1  -4   9       78.82       97.37      6.66 o 
   0  -4   9        0.01        0.00      1.99 o 
   1  -4   9       22.01       19.73      2.43 o 
   2  -4   9       29.50       30.91      2.53 o 
   3  -4   9        3.69        5.21      1.87 o 
   4  -4   9        6.35        5.59      2.22 o 
  -5  -3   9        3.56        2.63      1.41 o 
  -4  -3   9        6.32        6.09      2.07 o 
  -3  -3   9       12.23       12.69      1.11 o 
  -2  -3   9       36.17       33.03      2.53 o 
  -1  -3   9       47.53       50.69      3.22 o 
   0  -3   9       30.05       34.58      3.12 o 
   1  -3   9        2.52        1.03      1.60 o 
   2  -3   9        0.22        0.98      0.85 o 
   3  -3   9        0.68        4.03      1.46 o 
   4  -3   9        5.94        8.12      1.85 o 
   5  -3   9       33.61       36.13      2.90 o 
  -6  -2   9        5.19        4.83      3.19 o 
  -5  -2   9        1.79        2.11      1.53 o 
  -4  -2   9        1.71        2.57      0.96 o 
  -3  -2   9       25.81       24.00      1.65 o 
  -2  -2   9       39.63       43.46      1.38 o 
  -1  -2   9       43.83       37.92      4.40 o 
   0  -2   9        0.34        0.00      1.15 o 
   1  -2   9        0.58        0.00      1.73 o 
   2  -2   9       50.85       51.89      5.46 o 
   3  -2   9        3.72        3.94      1.34 o 
   4  -2   9       15.45       16.51      1.84 o 
   5  -2   9        1.63        2.00      1.50 o 
  -6  -1   9        0.28        1.51      1.58 o 
  -5  -1   9        0.01        3.10      1.77 o 
  -4  -1   9       20.10       21.75      1.39 o 
  -3  -1   9        8.30       10.98      1.62 o 
  -2  -1   9        7.51        7.83      1.57 o 
  -1  -1   9        0.01        0.07      0.45 o 
   0  -1   9       18.48       14.54      1.40 o 
   1  -1   9       46.02       44.29      8.12 o 
   2  -1   9       64.40       54.71      3.23 o 
   3  -1   9       40.83       45.81      2.56 o 
   4  -1   9        0.73        0.08      1.14 o 
   5  -1   9        0.00        2.11      1.39 o 
   6  -1   9        4.45        3.96      3.29 o 
  -6   0   9        0.25        0.59      0.92 o 
  -5   0   9       23.81       23.69      2.66 o 
  -4   0   9       98.63       83.71      2.61 o 
  -3   0   9       32.81       36.84      1.69 o 
  -2   0   9       75.37       62.23      2.05 o 
  -1   0   9        6.58        6.51      0.88 o 
   0   0   9       70.90       72.34      1.80 o 
   1   0   9        0.30        0.62      0.71 o 
   2   0   9        1.30        1.12      0.44 o 
   3   0   9        0.06        0.10      0.81 o 
   4   0   9       18.04       19.53      1.62 o 
   5   0   9        0.49        1.88      0.82 o 
   6   0   9        0.84        2.58      1.87 o 
  -6   1   9        0.00        0.00      1.20 o 
  -5   1   9        5.20        5.04      2.02 o 
  -4   1   9        0.26        1.04      0.88 o 
  -3   1   9        1.25        1.31      1.40 o 
  -2   1   9        0.83        1.12      0.80 o 
  -1   1   9      129.26      137.78      3.03 o 
   0   1   9      596.18      601.51     12.83 o 
   1   1   9       69.46       65.28      1.95 o 
   2   1   9      124.53      121.76      2.92 o 
   3   1   9        3.00        4.69      1.10 o 
   4   1   9       14.07       16.84      1.55 o 
   5   1   9       12.31        9.34      1.20 o 
   6   1   9        6.64        4.78      1.08 o 
  -5   2   9        5.47        5.67      1.30 o 
  -4   2   9       26.81       25.69      1.67 o 
  -3   2   9       88.96       85.45      3.29 o 
  -2   2   9       13.70       10.96      2.08 o 
  -1   2   9      109.02      126.68      2.87 o 
   0   2   9        9.23       10.72      1.64 o 
   1   2   9       13.13       13.24      1.39 o 
   2   2   9       45.30       45.28      1.65 o 
   3   2   9       22.14       19.47      1.34 o 
   4   2   9       16.82       17.75      1.47 o 
   5   2   9        0.12        0.57      1.46 o 
   6   2   9        3.11        6.17      1.62 o 
  -5   3   9        2.86        1.07      1.82 o 
  -4   3   9       13.79       14.36      1.38 o 
  -3   3   9       70.22       66.42      3.10 o 
  -2   3   9        0.91        0.64      0.61 o 
  -1   3   9       38.84       42.23      1.56 o 
   0   3   9        9.99        9.09      1.45 o 
   1   3   9      128.28      124.98      3.78 o 
   2   3   9      130.30      134.62      3.82 o 
   3   3   9       32.54       27.40      1.60 o 
   4   3   9        0.24        0.00      0.83 o 
   5   3   9        4.14        4.22      1.48 o 
   6   3   9        2.80        3.22      2.73 o 
  -5   4   9        0.15        1.28      2.85 o 
  -4   4   9       18.89       16.74      2.01 o 
  -3   4   9       56.25       57.37      3.34 o 
  -2   4   9       96.57      107.27      4.10 o 
  -1   4   9        1.05        2.41      1.13 o 
   0   4   9       40.90       40.04      4.99 o 
   1   4   9        1.82        5.41      1.74 o 
   2   4   9        4.72        5.53      1.22 o 
   3   4   9       11.33       10.96      1.28 o 
   4   4   9        0.14        1.48      0.85 o 
   5   4   9       15.03       15.15      1.31 o 
   6   4   9       10.46       10.50      1.47 o 
  -4   5   9        6.95        7.06      1.29 o 
  -3   5   9       54.06       50.22      4.10 o 
  -2   5   9        7.99        5.71      1.93 o 
  -1   5   9        0.49        0.00      3.36 o 
   0   5   9        0.05        0.16      1.38 o 
   1   5   9        6.12        6.73      2.72 o 
   2   5   9        3.37        5.60      3.64 o 
   3   5   9        3.09        6.10      1.88 o 
   4   5   9        0.06        0.19      0.70 o 
   5   5   9        0.32        1.61      1.05 o 
   6   5   9        1.97        5.09      4.01 o 
  -3   6   9       17.51       15.10      2.08 o 
  -2   6   9       19.50       20.16      5.37 o 
  -1   6   9        6.35        6.79      4.14 o 
   0   6   9        2.15        1.78      1.29 o 
   1   6   9       12.83       17.68      2.46 o 
   2   6   9        3.68        4.08      1.86 o 
   3   6   9        0.18        0.00      2.39 o 
   4   6   9        0.20        0.25      0.70 o 
   5   6   9        3.34        2.73      1.49 o 
  -2   7   9        2.84        3.76      2.07 o 
  -1   7   9       15.14       15.73      2.16 o 
   0   7   9        1.17        1.75      1.56 o 
   1   7   9        2.71        6.14      1.87 o 
   2   7   9        7.95        5.97      4.10 o 
   3   7   9        0.61        0.00      1.70 o 
   4   7   9        7.01        8.22      1.71 o 
   0   8   9        1.67        2.66      1.56 o 
   1   8   9        0.11        0.00      1.22 o 
   2   8   9        1.68        3.43      1.80 o 
  -2  -6  10       34.01       38.13      3.54 o 
  -1  -6  10       10.36        7.17      2.27 o 
   0  -6  10        3.58        5.41      2.93 o 
   1  -6  10        0.07        0.00      1.98 o 
  -3  -5  10        0.28        0.00      1.32 o 
  -2  -5  10       31.45       29.68      4.47 o 
  -1  -5  10       21.74       26.25      2.31 o 
   0  -5  10        0.33        0.34      1.30 o 
   1  -5  10       14.94       11.61      1.52 o 
   2  -5  10       18.94       17.49      4.25 o 
   3  -5  10        0.04        2.26      1.69 o 
  -4  -4  10        8.07        3.32      3.15 o 
  -3  -4  10        1.46        1.11      1.36 o 
  -2  -4  10      112.25      133.19      3.52 o 
  -1  -4  10      264.50      302.86      8.47 o 
   0  -4  10        2.57        2.68      2.65 o 
   1  -4  10        3.38        2.47      1.36 o 
   2  -4  10        4.74        4.41      1.50 o 
   3  -4  10       25.67       20.44      2.50 o 
   4  -4  10        0.13        0.02      2.30 o 
  -5  -3  10        1.10        2.98      1.85 o 
  -4  -3  10       27.25       31.36      2.89 o 
  -3  -3  10        6.90        6.36      1.09 o 
  -2  -3  10       20.26       20.03      2.34 o 
  -1  -3  10        7.62       10.01      2.67 o 
   0  -3  10       18.47       19.88      2.80 o 
   1  -3  10       15.80       16.95      2.14 o 
   2  -3  10       35.48       30.88      2.98 o 
   3  -3  10       64.41       62.49      2.57 o 
   4  -3  10        2.36        0.55      1.12 o 
   5  -3  10       33.93       45.84      5.19 o 
  -5  -2  10        0.32        0.00      0.74 o 
  -4  -2  10       98.97      101.47      4.39 o 
  -3  -2  10        0.65        1.36      0.76 o 
  -2  -2  10        0.05        0.21      0.23 o 
  -1  -2  10      355.66      383.66      6.59 o 
   0  -2  10      282.85      317.01      9.67 o 
   1  -2  10        0.02        0.62      2.96 o 
   2  -2  10       11.27        9.58      1.95 o 
   3  -2  10       53.79       45.84      3.33 o 
   4  -2  10       40.69       38.59      5.64 o 
   5  -2  10       21.32       24.35      5.73 o 
  -5  -1  10       17.84       17.10      2.55 o 
  -4  -1  10       20.82       17.90      1.55 o 
  -3  -1  10        0.18        0.43      0.71 o 
  -2  -1  10       16.45       12.63      1.83 o 
  -1  -1  10       71.72       65.59      2.30 o 
   0  -1  10      100.69       98.64      5.52 o 
   1  -1  10      133.27      128.52      4.86 o 
   2  -1  10        2.94        5.03      1.61 o 
   3  -1  10       45.25       37.76      2.15 o 
   4  -1  10        0.64        3.81      1.68 o 
   5  -1  10        4.41        1.82      1.84 o 
   6  -1  10       55.16       78.01     11.78 o 
  -5   0  10        1.25        2.52      1.78 o 
  -4   0  10        4.51        3.47      1.28 o 
  -3   0  10       29.94       29.67      1.43 o 
  -2   0  10        4.70        2.95      1.01 o 
  -1   0  10       73.12       89.34      2.69 o 
   0   0  10      275.10      300.58      7.38 o 
   1   0  10       47.39       51.08      2.44 o 
   2   0  10        9.85       13.91      1.76 o 
   3   0  10       66.33       57.23      1.76 o 
   4   0  10       10.71       10.14      1.56 o 
   5   0  10        4.54        5.57      1.01 o 
   6   0  10        0.53        4.66      3.82 o 
  -5   1  10        0.02        0.52      1.20 o 
  -4   1  10        2.54        2.79      1.21 o 
  -3   1  10       16.93       14.57      1.13 o 
  -2   1  10       13.65       17.96      1.03 o 
  -1   1  10       22.39       19.03      1.26 o 
   0   1  10       33.58       33.82      1.87 o 
   1   1  10        8.95        8.66      1.65 o 
   2   1  10        2.82        1.29      1.49 o 
   3   1  10       36.53       36.54      1.38 o 
   4   1  10        0.96        0.99      0.83 o 
   5   1  10        2.11        3.76      1.44 o 
   6   1  10        0.38        0.99      1.24 o 
  -5   2  10       11.69       11.54      2.69 o 
  -4   2  10        9.92        8.56      1.18 o 
  -3   2  10       38.83       35.03      1.50 o 
  -2   2  10       37.46       35.28      2.39 o 
  -1   2  10       87.92       87.84      2.46 o 
   0   2  10        1.17        1.45      0.74 o 
   1   2  10       12.08       14.66      1.85 o 
   2   2  10        0.55        0.51      0.68 o 
   3   2  10       17.63       17.46      1.77 o 
   4   2  10        3.52        2.65      1.79 o 
   5   2  10        3.51        3.34      1.12 o 
   6   2  10        0.73        0.00      1.08 o 
  -5   3  10        0.16        0.80      2.06 o 
  -4   3  10        6.11        5.80      1.26 o 
  -3   3  10       13.62       14.18      1.20 o 
  -2   3  10        0.29        0.84      0.64 o 
  -1   3  10       11.41        9.85      1.43 o 
   0   3  10       66.13       69.12      2.03 o 
   1   3  10      122.41      126.16      5.76 o 
   2   3  10        2.06        1.92      0.67 o 
   3   3  10       16.13       15.04      1.55 o 
   4   3  10        4.70        4.74      1.34 o 
   5   3  10        0.16        0.65      0.92 o 
   6   3  10        0.66        0.00      2.26 o 
  -4   4  10        2.49        3.60      1.30 o 
  -3   4  10        4.96        6.59      1.82 o 
  -2   4  10       36.30       35.82      2.52 o 
  -1   4  10       28.77       27.62      3.57 o 
   0   4  10       14.13       15.93      2.64 o 
   1   4  10        9.96       10.14      2.07 o 
   2   4  10        2.82        2.65      1.62 o 
   3   4  10        1.65        1.43      0.85 o 
   4   4  10        1.28        1.50      0.86 o 
   5   4  10        1.06        1.90      1.29 o 
   6   4  10        0.76        0.97      1.24 o 
  -4   5  10        0.08        0.65      1.54 o 
  -3   5  10        2.72        2.30      1.85 o 
  -2   5  10        9.81        9.28      2.36 o 
  -1   5  10        0.16        0.00      1.03 o 
   0   5  10       16.06       17.58      2.08 o 
   1   5  10        1.78        0.03      1.04 o 
   2   5  10       37.12       36.40      2.66 o 
   3   5  10       20.15       17.66      1.95 o 
   4   5  10        0.93        1.09      0.84 o 
   5   5  10        0.62        2.01      1.97 o 
  -3   6  10        8.21        7.31      1.76 o 
  -2   6  10        9.78       10.99      3.01 o 
  -1   6  10       20.75       23.92      2.39 o 
   0   6  10        0.06        1.25      0.89 o 
   1   6  10        3.78        4.55      1.79 o 
   2   6  10        3.81        5.47      2.05 o 
   3   6  10        3.54        5.28      1.56 o 
   4   6  10        1.44        0.00      0.72 o 
   5   6  10        0.37        0.97      1.32 o 
  -1   7  10        1.14        3.53      2.99 o 
   0   7  10        2.53        4.10      1.55 o 
   1   7  10        0.02        0.00      1.28 o 
   2   7  10        0.01        0.00      1.26 o 
   3   7  10        1.43        2.12      1.48 o 
   4   7  10        1.82        3.19      1.75 o 
  -2  -5  11        6.84        5.86      2.95 o 
  -1  -5  11       14.93       13.84      1.53 o 
   0  -5  11        0.13        0.17      1.04 o 
   1  -5  11        1.27        2.91      2.05 o 
   2  -5  11        2.82        3.91      2.38 o 
  -3  -4  11        1.11        0.37      1.38 o 
  -2  -4  11       40.27       44.81      2.68 o 
  -1  -4  11       20.14       17.94      2.96 o 
   0  -4  11       11.34       11.77      1.55 o 
   1  -4  11        8.20       10.15      2.61 o 
   2  -4  11        0.28        2.14      1.55 o 
   3  -4  11        0.00        1.95      1.68 o 
  -4  -3  11        5.83        6.21      1.93 o 
  -3  -3  11        5.82        7.01      1.54 o 
  -2  -3  11        0.01        0.00      1.24 o 
  -1  -3  11      143.05      160.30      4.92 o 
   0  -3  11       32.55       40.80      3.32 o 
   1  -3  11        0.15        0.87      3.13 o 
   2  -3  11       25.91       26.10      3.18 o 
   3  -3  11        9.91        7.83      2.03 o 
   4  -3  11        0.24        1.19      2.15 o 
  -5  -2  11        0.91        0.00      1.06 o 
  -4  -2  11       25.27       24.69      2.33 o 
  -3  -2  11        3.56        3.40      1.11 o 
  -2  -2  11        3.08        3.14      1.55 o 
  -1  -2  11      187.90      200.09      6.02 o 
   0  -2  11      441.33      501.61     16.29 o 
   1  -2  11        0.41        0.00      1.29 o 
   2  -2  11        1.07        0.86      3.15 o 
   3  -2  11        0.04        0.00      1.26 o 
   4  -2  11        7.41        4.62      2.07 o 
   5  -2  11        0.04        0.33      1.58 o 
  -5  -1  11        0.45        0.47      1.41 o 
  -4  -1  11        3.57        3.20      1.01 o 
  -3  -1  11       88.53       88.94      2.77 o 
  -2  -1  11       11.27       11.38      1.67 o 
  -1  -1  11      149.18      155.88      5.69 o 
   0  -1  11        2.56        3.17      1.55 o 
   1  -1  11       53.26       47.46      2.87 o 
   2  -1  11        8.59        6.86      1.67 o 
   3  -1  11       56.71       48.93      3.38 o 
   4  -1  11       55.81       52.60      5.44 o 
   5  -1  11        0.31        2.57      2.00 o 
  -5   0  11        9.00       11.37      1.71 o 
  -4   0  11        0.02        1.66      1.07 o 
  -3   0  11      188.74      175.80      4.11 o 
  -2   0  11        9.62        8.25      1.06 o 
  -1   0  11        2.02        2.39      0.73 o 
   0   0  11      766.53      834.76     16.53 o 
   1   0  11      366.51      395.68     10.76 o 
   2   0  11        1.41        2.04      0.89 o 
   3   0  11        0.41        0.00      1.47 o 
   4   0  11       22.43       17.09      2.52 o 
   5   0  11       39.16       41.37      2.99 o 
   6   0  11       14.40       21.77      3.49 o 
  -5   1  11       42.84       53.10      2.59 o 
  -4   1  11       38.40       43.57      2.37 o 
  -3   1  11       58.94       52.59      2.14 o 
  -2   1  11       21.25       14.77      1.18 o 
  -1   1  11       69.00       68.32      2.74 o 
   0   1  11       34.01       31.56      1.58 o 
   1   1  11       48.45       45.91      2.35 o 
   2   1  11      127.92      128.85      3.52 o 
   3   1  11        0.99        2.35      1.25 o 
   4   1  11       86.61       83.53      3.79 o 
   5   1  11        2.77        5.76      1.07 o 
   6   1  11        0.09        2.08      2.42 o 
  -5   2  11       34.79       43.12      4.80 o 
  -4   2  11       30.17       32.69      1.82 o 
  -3   2  11       32.60       28.42      2.43 o 
  -2   2  11       66.37       59.65      1.93 o 
  -1   2  11        2.44        3.58      1.22 o 
   0   2  11       11.41       15.72      1.66 o 
   1   2  11      473.34      524.51     16.03 o 
   2   2  11       95.75      104.30      3.32 o 
   3   2  11        0.33        1.37      0.73 o 
   4   2  11       29.98       26.05      1.49 o 
   5   2  11       25.24       25.79      1.97 o 
   6   2  11        0.61        0.00      1.22 o 
  -4   3  11        0.98        0.21      3.69 o 
  -3   3  11        8.29        6.95      1.01 o 
  -2   3  11        0.50        0.99      1.27 o 
  -1   3  11        2.53        1.78      0.75 o 
   0   3  11       34.50       33.20      1.38 o 
   1   3  11       21.95       23.24      3.22 o 
   2   3  11        3.89        3.40      1.30 o 
   3   3  11       14.71       15.19      1.56 o 
   4   3  11        2.56        3.29      1.27 o 
   5   3  11        6.13        3.72      1.01 o 
   6   3  11        1.01        0.00      1.07 o 
  -4   4  11       30.97       33.04      5.32 o 
  -3   4  11        0.05        0.00      1.14 o 
  -2   4  11        0.00        0.00      2.30 o 
  -1   4  11       21.61       20.70      2.52 o 
   0   4  11       20.81       18.07      5.11 o 
   1   4  11        0.15        0.00      1.26 o 
   2   4  11      108.37      121.07      3.74 o 
   3   4  11        9.20        9.20      1.71 o 
   4   4  11        7.31        8.00      1.49 o 
   5   4  11       13.05       14.80      1.74 o 
  -3   5  11        5.16        5.75      1.36 o 
  -2   5  11       14.46       19.82      2.14 o 
  -1   5  11        4.58        7.98      1.87 o 
   0   5  11       10.67       13.72      5.41 o 
   1   5  11       12.03       12.18      3.28 o 
   2   5  11       14.26       11.32      1.49 o 
   3   5  11        0.61        0.75      1.54 o 
   4   5  11        0.00        0.00      1.31 o 
   5   5  11        0.74        2.36      1.82 o 
  -2   6  11        0.06        0.00      4.01 o 
  -1   6  11        2.14        1.11      1.27 o 
   0   6  11       12.27       13.26      1.92 o 
   1   6  11        0.50        0.88      1.09 o 
   2   6  11        0.03        1.42      1.18 o 
   3   6  11       22.70       23.17      3.09 o 
   4   6  11        0.61        1.49      1.19 o 
  -1   7  11        0.48        0.81      2.17 o 
   0   7  11        0.33        2.16      1.90 o 
   1   7  11        2.18        3.65      2.35 o 
   2   7  11        0.05        0.00      2.04 o 
   3   7  11        7.57        9.70      3.21 o 
  -1  -5  12        0.01        1.03      1.38 o 
   0  -5  12       10.79       13.75      2.57 o 
  -3  -4  12        0.02        0.00      1.12 o 
  -2  -4  12        7.15        7.88      2.51 o 
  -1  -4  12        3.03        7.11      2.05 o 
   0  -4  12       11.41       12.31      1.78 o 
   1  -4  12        0.08        0.00      2.24 o 
   2  -4  12        0.17        4.05      3.22 o 
   3  -4  12        1.64        0.75      1.45 o 
  -4  -3  12        0.92        0.75      2.07 o 
  -3  -3  12        0.29        1.88      1.54 o 
  -2  -3  12       15.34       14.78      1.64 o 
  -1  -3  12        0.46        2.70      2.28 o 
   0  -3  12       39.55       40.22      2.80 o 
   1  -3  12        9.39        8.46      1.43 o 
   2  -3  12        2.31        4.84      1.61 o 
   3  -3  12        1.42        4.39      1.95 o 
   4  -3  12        0.05        2.27      1.85 o 
  -4  -2  12       27.83       30.52      3.25 o 
  -3  -2  12        3.14        3.02      1.68 o 
  -2  -2  12        1.19        0.00      1.32 o 
  -1  -2  12       46.64       49.05      3.72 o 
   0  -2  12       13.11       12.30      1.69 o 
   1  -2  12        3.75        3.86      1.64 o 
   2  -2  12       13.39       12.42      1.54 o 
   3  -2  12        0.20        0.63      1.23 o 
   4  -2  12        1.42        1.47      1.45 o 
  -4  -1  12       10.38        7.59      1.22 o 
  -3  -1  12        3.62        2.71      1.14 o 
  -2  -1  12        0.13        0.06      0.70 o 
  -1  -1  12       20.39       21.73      1.82 o 
   0  -1  12      179.08      197.00      7.79 o 
   1  -1  12        0.55        0.69      0.70 o 
   2  -1  12        2.56        2.55      1.26 o 
   3  -1  12       23.34       17.38      1.88 o 
   4  -1  12        0.42        1.90      1.90 o 
   5  -1  12        0.51        1.46      1.89 o 
  -4   0  12       20.55       16.46      1.58 o 
  -3   0  12       20.10       15.01      1.33 o 
  -2   0  12        0.70        0.75      1.02 o 
  -1   0  12        6.90        4.58      1.31 o 
   0   0  12      111.18      120.62      4.22 o 
   1   0  12      203.85      207.14     12.85 o 
   2   0  12        0.02        0.00      1.09 o 
   3   0  12        6.47        4.06      1.66 o 
   4   0  12        0.00        2.17      1.54 o 
   5   0  12        1.57        3.11      1.98 o 
  -4   1  12        4.97        8.90      1.17 o 
  -3   1  12       12.12       12.49      1.32 o 
  -2   1  12       74.86       72.32      3.67 o 
  -1   1  12        0.77        1.71      0.77 o 
   0   1  12      183.59      198.20      5.52 o 
   1   1  12        3.23        1.59      0.65 o 
   2   1  12       13.38       16.04      2.06 o 
   3   1  12        5.44        5.45      1.16 o 
   4   1  12       27.90       23.43      1.86 o 
   5   1  12        8.81        5.36      1.39 o 
  -4   2  12        0.26        0.00      0.75 o 
  -3   2  12        2.99        2.62      1.19 o 
  -2   2  12      138.44      116.82      3.05 o 
  -1   2  12        7.45        8.80      1.54 o 
   0   2  12        3.82        3.87      1.01 o 
   1   2  12      546.63      612.03     19.12 o 
   2   2  12      143.94      147.37      4.03 o 
   3   2  12        1.09        0.79      0.69 o 
   4   2  12        1.73        2.32      0.99 o 
   5   2  12        0.68        0.09      0.95 o 
  -4   3  12       57.98       76.40     11.52 o 
  -3   3  12       17.79       17.66      1.97 o 
  -2   3  12       60.47       56.95      2.01 o 
  -1   3  12       19.83       17.31      1.88 o 
   0   3  12       98.84       98.47      2.43 o 
   1   3  12        1.53        1.18      0.74 o 
   2   3  12       14.69       12.87      1.35 o 
   3   3  12       36.44       34.89      1.97 o 
   4   3  12        0.09        0.00      1.35 o 
   5   3  12       34.04       36.13      2.40 o 
  -3   4  12       21.56       23.64      2.80 o 
  -2   4  12       35.33       37.66      3.30 o 
  -1   4  12       47.00       37.09      3.67 o 
   0   4  12        1.16        0.06      1.16 o 
   1   4  12        4.57        3.50      1.94 o 
   2   4  12      268.44      316.91     12.59 o 
   3   4  12       41.05       46.02      4.23 o 
   4   4  12        0.21        0.77      0.84 o 
   5   4  12        8.95        8.19      1.82 o 
  -3   5  12        3.38        4.50      2.53 o 
  -2   5  12        2.91        1.61      2.44 o 
  -1   5  12        6.56        4.64      1.56 o 
   0   5  12       18.73       18.18      1.77 o 
   1   5  12        1.83        5.12      2.03 o 
   2   5  12        3.50        4.62      1.41 o 
   3   5  12        0.59        0.58      1.40 o 
   4   5  12        5.87        6.29      1.85 o 
   5   5  12        0.12        0.78      1.08 o 
  -2   6  12        1.23        0.41      1.40 o 
  -1   6  12        4.76        5.33      1.68 o 
   0   6  12       11.55       12.16      2.01 o 
   1   6  12        1.87        0.57      1.16 o 
   2   6  12        6.34        5.75      1.39 o 
   3   6  12       71.96       68.18      3.35 o 
   4   6  12        6.91        6.70      1.43 o 
   0   7  12        8.27        8.37      2.78 o 
   1   7  12        0.35        0.73      1.46 o 
   2   7  12        2.30        3.55      2.00 o 
  -2  -4  13        8.69       10.67      2.83 o 
  -1  -4  13        6.31        9.35      1.81 o 
   0  -4  13        0.39        3.36      3.04 o 
   1  -4  13        1.41        5.33      4.60 o 
  -3  -3  13        4.21        1.67      1.64 o 
  -2  -3  13        0.70        2.21      1.85 o 
  -1  -3  13        0.65        0.00      1.23 o 
   0  -3  13        1.41        0.91      1.35 o 
   1  -3  13        6.26        5.60      1.08 o 
   2  -3  13       14.59       13.15      1.94 o 
   3  -3  13       12.86       15.18      2.38 o 
  -3  -2  13        0.63        2.68      2.62 o 
  -2  -2  13        0.24        2.67      1.87 o 
  -1  -2  13       13.42       13.60      1.80 o 
   0  -2  13       27.40       24.01      2.83 o 
   1  -2  13       16.24       12.00      3.00 o 
   2  -2  13        0.09        0.00      2.61 o 
   3  -2  13        0.00        0.98      0.92 o 
   4  -2  13        2.98        1.31      2.16 o 
  -4  -1  13        9.59       11.26      2.67 o 
  -3  -1  13       20.13       20.77      1.77 o 
  -2  -1  13        1.33        3.68      3.99 o 
  -1  -1  13       23.23       21.20      1.82 o 
   0  -1  13       40.06       37.97      2.89 o 
   1  -1  13       31.00       32.20      2.66 o 
   2  -1  13       12.13       14.89      3.30 o 
   3  -1  13        2.33        4.20      1.66 o 
   4  -1  13        9.50       11.69      1.84 o 
  -4   0  13        2.26        2.73      2.05 o 
  -3   0  13        6.88        5.79      0.97 o 
  -2   0  13        1.26        1.47      1.46 o 
  -1   0  13        0.27        0.75      1.02 o 
   0   0  13       41.90       49.90      5.04 o 
   1   0  13      133.93      134.43      5.09 o 
   2   0  13        0.06        0.98      1.19 o 
   3   0  13        8.27        5.31      2.10 o 
   4   0  13        0.13        0.00      1.24 o 
   5   0  13        0.59        0.00      1.92 o 
  -4   1  13        0.83        1.12      2.84 o 
  -3   1  13        9.76        8.56      1.36 o 
  -2   1  13        1.23        1.96      1.01 o 
  -1   1  13        0.37        1.06      1.10 o 
   0   1  13       95.26      103.18      4.80 o 
   1   1  13       45.78       45.29      1.53 o 
   2   1  13       13.67       14.89      2.19 o 
   3   1  13        3.63        1.17      2.13 o 
   4   1  13       10.63        7.82      1.62 o 
   5   1  13        3.73        5.35      3.58 o 
  -4   2  13        5.67        5.91      3.82 o 
  -3   2  13       24.11       24.50      2.87 o 
  -2   2  13        3.48        2.50      1.07 o 
  -1   2  13        1.93        1.49      1.16 o 
   0   2  13       15.66       16.64      1.07 o 
   1   2  13       20.12       17.48      1.78 o 
   2   2  13        8.94        6.72      1.07 o 
   3   2  13        0.28        0.92      0.87 o 
   4   2  13        8.50        9.00      1.16 o 
   5   2  13        0.00        0.80      1.36 o 
  -3   3  13        8.21        8.68      1.33 o 
  -2   3  13       12.97       12.83      2.81 o 
  -1   3  13       17.05       16.52      1.51 o 
   0   3  13        4.61        4.84      2.20 o 
   1   3  13       34.20       32.58      1.85 o 
   2   3  13        8.52        9.01      1.16 o 
   3   3  13        0.71        1.45      0.73 o 
   4   3  13        2.16        3.19      1.29 o 
   5   3  13        7.91        5.33      1.38 o 
  -3   4  13        9.26        7.19      1.33 o 
  -2   4  13        5.64        4.18      1.19 o 
  -1   4  13       45.65       40.28      2.89 o 
   0   4  13        0.87        0.94      1.20 o 
   1   4  13        5.17        2.84      2.17 o 
   2   4  13      146.94      158.11      5.30 o 
   3   4  13       20.20       18.32      1.98 o 
   4   4  13        0.24        1.64      1.39 o 
  -2   5  13        0.58        1.70      1.63 o 
  -1   5  13       26.20       24.15      2.73 o 
   0   5  13        1.50        0.01      1.29 o 
   1   5  13       31.94       37.29      3.03 o 
   2   5  13        0.00        0.00      1.05 o 
   3   5  13        7.20        8.41      1.52 o 
   4   5  13        3.10        2.81      2.05 o 
  -1   6  13       15.12       11.10      1.86 o 
   0   6  13       16.59       15.21      2.44 o 
   1   6  13        0.00        1.04      1.36 o 
   2   6  13       10.04        9.75      1.94 o 
   3   6  13       74.19       75.88      9.51 o 
  -2  -3  14        0.31        0.00      1.40 o 
  -1  -3  14        0.93        3.59      2.24 o 
   0  -3  14        1.83        2.90      2.06 o 
   1  -3  14        1.55        6.53      2.31 o 
   2  -3  14        7.08        8.83      1.79 o 
  -3  -2  14        0.53        0.00      1.56 o 
  -2  -2  14        3.43        1.54      1.56 o 
  -1  -2  14       11.62        8.01      1.93 o 
   0  -2  14        4.61        4.81      1.58 o 
   1  -2  14       13.14        6.35      1.68 o 
   2  -2  14        8.46        7.88      1.73 o 
   3  -2  14        0.20        0.00      1.21 o 
  -3  -1  14        0.01        0.00      1.08 o 
  -2  -1  14        4.22        2.30      1.47 o 
  -1  -1  14        0.24        0.00      1.87 o 
   0  -1  14        1.56        3.55      1.77 o 
   1  -1  14        1.03        0.66      1.24 o 
   2  -1  14        0.02        0.00      1.30 o 
   3  -1  14       20.39       23.28      5.19 o 
   4  -1  14       12.62       10.92      3.64 o 
  -3   0  14       22.43       25.33      1.82 o 
  -2   0  14        0.74        0.35      1.26 o 
  -1   0  14        0.90        6.73      2.04 o 
   0   0  14       12.86       10.80      1.95 o 
   1   0  14       19.58       18.56      2.23 o 
   2   0  14        0.50        3.33      1.58 o 
   3   0  14        0.10        0.00      1.37 o 
   4   0  14        1.63        1.56      1.83 o 
  -3   1  14       18.17       18.62      1.77 o 
  -2   1  14       42.34       44.49      1.85 o 
  -1   1  14        1.26        2.12      0.89 o 
   0   1  14        4.75        3.58      4.25 o 
   1   1  14       36.21       31.01      3.10 o 
   2   1  14        6.13        5.75      2.18 o 
   3   1  14        0.77        0.00      2.36 o 
   4   1  14        0.91        0.71      1.26 o 
  -3   2  14       10.44        8.00      1.02 o 
  -2   2  14        2.73        2.74      1.52 o 
  -1   2  14        0.00        0.00      0.70 o 
   0   2  14        0.04        0.52      1.02 o 
   1   2  14       24.00       23.55      1.75 o 
   2   2  14       96.91      110.52      2.75 o 
   3   2  14        0.09        0.00      1.09 o 
   4   2  14        1.46        0.00      1.11 o 
  -3   3  14        1.75        2.62      1.53 o 
  -2   3  14        4.10        7.67      1.61 o 
  -1   3  14       10.18        8.79      2.51 o 
   0   3  14        0.13        1.47      1.23 o 
   1   3  14       70.09       70.21      4.16 o 
   2   3  14        2.63        0.45      0.65 o 
   3   3  14        6.41        6.09      0.87 o 
   4   3  14        1.26        2.45      1.62 o 
  -2   4  14        4.06        2.73      1.85 o 
  -1   4  14        0.28        0.69      1.32 o 
   0   4  14        2.03        2.53      1.97 o 
   1   4  14       13.56       13.05      2.11 o 
   2   4  14        2.07        0.44      2.17 o 
   3   4  14        2.97        4.49      2.13 o 
   4   4  14        0.25        0.47      1.27 o 
  -1   5  14        4.20        3.91      2.35 o 
   0   5  14        2.14        2.23      1.78 o 
   1   5  14        5.02        2.93      2.52 o 
   2   5  14        0.19        2.52      1.78 o 
   3   5  14        3.17        3.63      2.24 o 
   1   6  14        0.04        2.37      2.29 o 
  -1  -2  15        0.10        0.55      1.56 o 
   0  -2  15        2.72        4.71      2.70 o 
   1  -2  15       13.25       14.88      2.57 o 
   2  -2  15        0.16        0.86      1.61 o 
  -2  -1  15        2.25        1.47      1.92 o 
  -1  -1  15        2.17        2.70      1.81 o 
   0  -1  15        2.33        1.84      1.46 o 
   1  -1  15        1.26        0.09      1.16 o 
   2  -1  15        6.11        7.16      2.50 o 
   3  -1  15        0.32        1.03      1.12 o 
  -2   0  15       16.52       20.20      2.15 o 
  -1   0  15        6.94       10.54      4.26 o 
   0   0  15        3.09        3.75      1.22 o 
   1   0  15        0.00        1.09      1.12 o 
   2   0  15       25.14       24.94      3.06 o 
   3   0  15        7.72        8.55      1.73 o 
  -2   1  15        1.38        0.00      1.16 o 
  -1   1  15        0.05        0.00      1.74 o 
   0   1  15        0.12        1.20      1.11 o 
   1   1  15       15.03       15.88      2.11 o 
   2   1  15        0.78        0.00      1.19 o 
   3   1  15        0.64        1.84      1.54 o 
   4   1  15        9.83        7.93      1.63 o 
  -2   2  15        6.43        6.24      1.12 o 
  -1   2  15        3.36        3.33      1.01 o 
   0   2  15        1.25        0.12      1.09 o 
   1   2  15        2.34        0.00      2.96 o 
   2   2  15        1.17        0.10      0.57 o 
   3   2  15        4.18        2.63      1.97 o 
   4   2  15        0.06        0.00      1.17 o 
  -2   3  15       13.41       12.12      1.92 o 
  -1   3  15       13.75       10.71      1.31 o 
   0   3  15        1.44        2.09      1.76 o 
   1   3  15        0.04        0.32      1.56 o 
   2   3  15        3.53        0.84      1.50 o 
   3   3  15        0.11        1.90      2.39 o 
  -1   4  15        4.07        6.11      2.00 o 
   0   4  15        0.25        1.39      2.26 o 
   1   4  15        0.01        0.00      1.88 o 
   2   4  15        5.79        5.67      1.50 o 
   3   4  15       15.76       18.71      2.65 o 
   0   5  15        5.08        5.51      1.10 o 
   1   5  15        0.24        0.03      1.30 o 
   2   5  15       15.44       16.60      3.26 o 
   0  -1  16        7.63        9.01      2.57 o 
   1  -1  16       22.10       28.95      4.30 o 
  -1   0  16       17.92       19.06      3.80 o 
   0   0  16        7.09       10.86      6.04 o 
   1   0  16        8.24        8.10      1.93 o 
   2   0  16       13.47       14.25      2.72 o 
  -1   1  16        0.01        3.78      2.26 o 
   0   1  16        0.51        0.00      1.18 o 
   1   1  16        1.13        1.94      1.45 o 
   2   1  16        0.98        2.65      1.73 o 
  -1   2  16       27.28       45.06      7.26 o 
   0   2  16        9.82        7.49      1.26 o 
   1   2  16        0.08        0.00      0.93 o 
   2   2  16        2.65        1.17      1.45 o 
   3   2  16       11.70       12.12      3.43 o 
  -1   3  16        1.30        1.13      1.46 o 
   0   3  16        0.21        2.08      2.65 o 
   1   3  16        0.45        1.94      2.64 o 
   2   3  16       11.13       10.55      3.81 o 
   1   4  16        1.64        2.14      1.51 o 
                                                 
